# Supplementary material for: Perturbed Wnt signaling leads to neuronal migration delay, altered interhemispheric connections and impaired social behavior
Source: Nat Commun. 2017 Oct 27;8:1158. doi: 10.1038/s41467-017-01046-w (PMC5660087; doi:10.1038/s41467-017-01046-w)
Supplement: Supplementary file 9 — Supplementary Data 1 [file 41467_2017_1046_MOESM9_ESM.xlsx]

## Sheet: Expressed genes
	dnTCF4 vs. CTRL				Raw counts						Normalized counts
GENE	LogFC	LogCPM	PValue	FDR	Control_1	Control_2	Control_3	dnTCF4_1	dnTCF4_2	dnTCF4_3	Control_1	Control_2	Control_3	dnTCF4_1	dnTCF4_2	dnTCF4_3
A3galt2	-1.18757	-0.964583	0.075264	0.734537	29	11	16	8	14	3	0.955518	0.35417	0.555223	0.255826	0.441107	0.10736
AA926063	-0.050416	0.209612	0.952392	1	42	26	32	37	26	34	1.38385	0.83713	1.11045	1.1832	0.819198	1.21674
Aaas	0.149579	6.50002	0.517462	1	2420	3103	2237	2890	2738	2982	79.7363	99.9083	77.6271	92.4171	86.2679	106.716
Aacs	-0.179347	7.12268	0.401053	1	4636	4838	3899	4350	4081	3472	152.751	155.771	135.301	139.105	128.583	124.251
Aadat	1.15846	-1.28721	0.0827429	0.755489	4	6	9	12	13	18	0.131796	0.193184	0.312313	0.383739	0.409599	0.644158
Aagab	-0.104999	6.19273	0.649422	1	2137	2667	2044	2047	2169	2165	70.4118	85.8702	70.9297	65.4595	68.3401	77.4779
Aak1	0.0329637	5.47835	0.908327	1	1454	1278	1238	1526	1824	804	47.9077	41.1482	42.9604	48.7988	57.4699	28.7724
Aamdc	0.730155	2.80865	0.0735538	0.734296	201	129	141	210	189	373	6.62273	4.15345	4.8929	6.71543	5.95494	13.3484
Aamp	0.179466	8.68071	0.426018	1	10206	14765	9876	12427	13729	13339	336.276	475.393	342.711	397.394	432.568	477.357
Aar2	-0.000591054	6.15662	0.998602	1	1972	2348	2112	2586	2187	1737	64.9752	75.5993	73.2894	82.6958	68.9072	62.1613
Aars	0.0478202	7.76534	0.823813	1	6058	7289	5977	7277	7504	5426	199.604	234.686	207.41	232.706	236.433	194.178
Aars2	0.0357026	2.73397	0.931041	1	190	165	229	261	205	145	6.26029	5.31256	7.94663	8.34632	6.45906	5.18905
Aarsd1	-0.229554	7.53704	0.299033	0.983685	6497	6210	5394	5019	4734	5676	214.069	199.945	187.18	160.499	149.157	203.125
Aasdhppt	0.132928	6.46167	0.578668	1	2499	2934	2168	2805	2401	3103	82.3393	94.4669	75.2327	89.699	75.6498	111.046
Aass	1.63284	1.93993	0.00171314	0.0898836	18	90	58	220	175	127	0.59308	2.89776	2.01268	7.03522	5.51384	4.5449
Aatf	-0.0367379	6.34463	0.878036	1	2024	3082	2328	2561	2373	2343	66.6886	99.2321	80.7849	81.8963	74.7676	83.8479
Aatk	0.0182483	3.53993	0.957263	1	411	345	283	331	438	294	13.542	11.1081	9.8205	10.5848	13.8003	10.5213
Abat	-0.382779	3.66109	0.222478	0.952064	449	456	382	265	340	380	14.7941	14.682	13.2559	8.47424	10.7126	13.5989
Abca1	-0.252885	2.02606	0.641616	1	188	35	166	105	145	85	6.19439	1.12691	5.76044	3.35772	4.56861	3.04186
Abca17	-0.161325	1.73128	0.699948	1	102	94	113	116	104	62	3.36079	3.02655	3.92126	3.70948	3.27679	2.21877
Abca2	0.00422093	5.17175	0.990014	1	1377	923	942	1118	1481	717	45.3706	29.7181	32.6887	35.7517	46.6628	25.659
Abca5	0.191462	1.46499	0.757725	1	73	42	109	129	118	21	2.40527	1.35229	3.78246	4.12519	3.7179	0.751518
Abca7	0.0653743	1.75246	0.884718	1	98	98	95	105	134	71	3.22899	3.15534	3.29664	3.35772	4.22202	2.54085
Abca8a	-0.0776866	2.91216	0.873428	1	274	71	337	193	229	235	9.028	2.28601	11.6944	6.1718	7.21525	8.40985
Abcb10	-0.141896	3.04442	0.666635	1	281	257	237	223	285	202	9.25864	8.27471	8.22424	7.13115	8.97968	7.22889
Abcb1a	0.0246636	-1.31587	1	1	25	2	3	11	14	6	0.823722	0.0643946	0.104104	0.351761	0.441107	0.214719
Abcb1b	0.25002	0.994031	0.566473	1	50	61	48	67	52	70	1.64744	1.96404	1.66567	2.14254	1.6384	2.50506
Abcb4	-0.419983	-0.0460426	0.454878	1	35	27	31	23	35	13	1.15321	0.869328	1.07574	0.7355	1.10277	0.465225
Abcb6	-0.108722	7.20998	0.64775	1	4938	4390	4514	4093	5782	3190	162.702	141.346	156.642	130.887	182.177	114.159
Abcb7	0.0549454	3.90858	0.886618	1	329	421	565	704	455	247	10.8402	13.5551	19.6063	22.5127	14.336	8.83928
Abcb8	-0.0785044	6.06762	0.732099	1	1878	2144	2178	1994	2256	1696	61.878	69.031	75.5797	63.7646	71.0812	60.694
Abcb9	1.68234	1.80741	3.51009e-05	0.00563019	46	52	49	155	142	176	1.51565	1.67426	1.70037	4.95663	4.47408	6.29844
Abcc1	-0.017657	5.60744	0.947979	1	1459	1362	1586	1821	1701	931	48.0724	43.8527	55.0365	58.2324	53.5945	33.3173
Abcc10	0.448527	2.95984	0.259402	0.965805	144	250	195	326	357	140	4.74464	8.04933	6.76678	10.4249	11.2482	5.01012
Abcc2	0.191954	1.83464	0.635341	1	97	106	92	148	95	97	3.19604	3.41292	3.19253	4.73278	2.99323	3.4713
Abcc3	-0.756617	2.89266	0.0739769	0.734296	424	149	259	132	166	195	13.9703	4.7974	8.98767	4.22113	5.23027	6.97838
Abcc4	-0.260992	2.7987	0.54811	1	299	143	233	141	316	121	9.85172	4.60422	8.08543	4.50893	9.95641	4.33018
Abcc5	-0.138625	6.328	0.627671	1	3174	1868	2526	1881	3321	1801	104.58	60.1446	87.6558	60.1511	104.637	64.4516
Abcc8	-1.69866	1.42944	0.00047871	0.0375871	163	85	114	42	52	20	5.37067	2.73677	3.95596	1.34309	1.6384	0.715732
Abcc9	-0.53059	0.564339	0.46251	1	111	12	28	42	21	41	3.65733	0.386368	0.97164	1.34309	0.66166	1.46725
Abcd1	0.495987	3.81019	0.104512	0.815334	285	418	343	430	547	504	9.39044	13.4585	11.9026	13.7506	17.2347	18.0364
Abcd2	0.330461	5.90923	0.149143	0.881054	1543	1833	1432	2174	2018	1887	50.8401	59.0177	49.6924	69.5207	63.5824	67.5293
Abcd3	0.156043	8.22767	0.468868	1	8837	7777	8903	9884	11062	7909	291.169	250.399	308.947	316.073	348.537	283.036
Abcd4	0.153753	4.34419	0.579511	1	599	607	525	576	720	639	19.7364	19.5438	18.2183	18.4195	22.6855	22.8676
Abce1	0.0602207	8.79433	0.807904	1	9517	13919	15625	15469	15647	10390	313.575	448.154	542.21	494.672	493	371.823
Abcf1	-0.085525	7.88665	0.681061	1	7704	7167	7095	6958	7753	6202	253.838	230.758	246.207	222.505	244.279	221.948
Abcf2	0.000854409	7.93832	0.996949	1	7151	8239	6759	7429	7932	6941	235.618	265.274	234.547	237.566	249.919	248.395
Abcf3	0.234314	7.22641	0.299506	0.983685	3809	5072	3569	4647	5769	4333	125.502	163.305	123.849	148.603	181.768	155.063
Abcg1	-1.22822	3.58531	0.00590444	0.202056	682	199	615	171	320	164	22.4711	6.40727	21.3414	5.46828	10.0824	5.869
Abcg2	0.146306	0.527009	0.802139	1	48	52	19	43	24	62	1.58155	1.67426	0.659327	1.37506	0.756183	2.21877
Abcg3	-0.82475	-1.62054	0.305138	0.985295	5	15	10	2	11	4	0.164744	0.48296	0.347014	0.0639565	0.346584	0.143146
Abcg3l3	0.112045	-1.49639	0.934576	1	10	6	9	4	10	13	0.329489	0.193184	0.312313	0.127913	0.315076	0.465225
Abcg4	-0.00190079	3.72287	0.997597	1	448	345	391	354	579	274	14.7611	11.1081	13.5683	11.3203	18.2429	9.80552
Abhd1	0.253355	3.55537	0.42929	1	262	383	318	343	370	434	8.63261	12.3316	11.0351	10.9685	11.6578	15.5314
Abhd10	0.00722251	4.83367	0.98013	1	813	824	917	749	1015	828	26.7875	26.5306	31.8212	23.9517	31.9802	29.6313
Abhd11	0.135169	5.97254	0.599589	1	1726	2078	1602	1637	1852	2412	56.8698	66.906	55.5917	52.3484	58.3521	86.3172
Abhd12	-0.0495335	4.24422	0.8913	1	813	407	511	488	850	371	26.7875	13.1043	17.7324	15.6054	26.7815	13.2768
Abhd13	-0.21616	3.86604	0.463909	1	496	417	491	376	470	376	16.3427	13.4263	17.0384	12.0238	14.8086	13.4558
Abhd14a	0.472832	4.16414	0.188078	0.929769	492	310	539	418	611	830	16.2109	9.98117	18.7041	13.3669	19.2512	29.7029
Abhd14b	0.523355	2.4587	0.162935	0.896342	117	119	164	190	170	218	3.85502	3.83148	5.69103	6.07587	5.3563	7.80147
Abhd16a	0.049492	5.04086	0.842517	1	937	1014	961	1067	1004	964	30.8731	32.6481	33.3481	34.1208	31.6337	34.4983
Abhd17a	-0.452325	1.97544	0.303635	0.985295	200	123	82	81	133	84	6.58978	3.96027	2.84552	2.59024	4.19052	3.00607
Abhd17b	-0.409261	3.51751	0.243388	0.960937	579	273	320	300	319	271	19.0774	8.78987	11.1045	9.59348	10.0509	9.69816
Abhd17c	-0.322233	4.48619	0.283408	0.976635	949	699	597	641	481	669	31.2685	22.5059	20.7168	20.4981	15.1552	23.9412
Abhd2	-0.0139098	3.80715	0.97845	1	363	227	655	649	504	138	11.9605	7.30879	22.7294	20.7539	15.8798	4.93855
Abhd3	0.529129	5.75918	0.0561295	0.668797	943	1620	1430	1966	1589	2202	31.0708	52.1597	49.623	62.8692	50.0656	78.802
Abhd4	0.670636	8.08881	0.00180868	0.0931554	5485	6981	6473	10618	9939	9789	180.725	224.769	224.622	339.545	313.154	350.315
Abhd5	0.265335	4.15816	0.416541	1	319	670	472	651	679	448	10.5107	21.5722	16.3791	20.8178	21.3937	16.0324
Abhd6	0.0504854	6.0739	0.826885	1	1745	2297	1928	2084	2089	2039	57.4958	73.9572	66.9044	66.6427	65.8194	72.9688
Abhd8	0.234841	3.74339	0.547778	1	528	221	352	451	625	254	17.397	7.11561	12.2149	14.4222	19.6923	9.08979
Abi1	0.132687	7.3936	0.551364	1	3944	5716	4815	5311	5811	4876	129.95	184.04	167.087	169.836	183.091	174.495
Abi2	-0.412868	7.96768	0.0982603	0.792813	9533	6924	9235	7866	7440	4418	314.102	222.934	320.468	251.541	234.417	158.105
Abl1	0.351978	5.60048	0.180698	0.921984	1260	1303	1275	1844	2096	1061	41.5156	41.9531	44.2443	58.9679	66.04	37.9696
Abl2	-0.368813	2.06455	0.397297	1	174	97	146	98	165	68	5.73311	3.12314	5.06641	3.13387	5.19876	2.43349
Ablim2	-0.435302	1.99016	0.280943	0.975478	179	104	122	112	88	101	5.89785	3.34852	4.23357	3.58156	2.77267	3.61444
Ablim3	-0.576864	4.12518	0.0547529	0.66246	699	484	687	480	394	394	23.0313	15.5835	23.8399	15.3496	12.414	14.0999
Abo	-0.875483	-0.0251654	0.118743	0.840244	40	28	39	22	10	26	1.31796	0.901525	1.35336	0.703522	0.315076	0.930451
Abr	-0.307747	7.25467	0.248457	0.962994	6284	4001	4920	5021	4898	2637	207.051	128.821	170.731	160.563	154.324	94.3692
Abracl	0.0728707	6.52086	0.784394	1	3035	2816	2238	2870	2067	3503	99.9999	90.6676	77.6618	91.7776	65.1263	125.36
Abt1	-0.102144	5.54072	0.689876	1	1508	1357	1470	1304	1152	1580	49.6869	43.6918	51.0111	41.6996	36.2968	56.5428
Abtb1	0.374604	5.24869	0.148351	0.881054	828	1287	877	1371	1369	1162	27.2817	41.4379	30.4332	43.8422	43.1339	41.584
Abtb2	-0.479743	2.31815	0.279829	0.97424	257	145	117	73	146	151	8.46787	4.66861	4.06007	2.33441	4.60011	5.40377
Ac1576	-0.0010469	2.3634	1	1	200	120	138	143	204	118	6.58978	3.86368	4.7888	4.57289	6.42756	4.22282
Acaa1a	-0.196599	-0.175935	0.734163	1	35	21	23	22	21	26	1.15321	0.676144	0.798133	0.703522	0.66166	0.930451
Acaa2	0.364099	5.28195	0.355685	0.999484	958	1515	621	653	1329	1912	31.565	48.7789	21.5496	20.8818	41.8736	68.4239
Acaca	-0.0476693	5.48907	0.901553	1	1494	892	1695	1814	1759	527	49.2257	28.72	58.8189	58.0085	55.4219	18.8595
Acacb	-0.345076	-0.802736	0.608578	1	26	8	17	13	20	8	0.856671	0.257579	0.589924	0.415717	0.630153	0.286293
Acad10	-0.0641066	3.91734	0.85017	1	484	374	523	643	340	359	15.9473	12.0418	18.1488	20.562	10.7126	12.8474
Acad11	0.409528	1.89769	0.315773	0.990461	106	66	110	135	139	107	3.49258	2.12502	3.81716	4.31706	4.37956	3.82916
Acad9	-0.167334	6.84699	0.460274	1	3012	4298	3675	3299	3426	3122	99.2421	138.384	127.528	105.496	107.945	111.726
Acadl	0.108844	4.41991	0.697319	1	539	686	627	598	709	698	17.7595	22.0874	21.7578	19.123	22.3389	24.979
Acadm	0.355892	3.45914	0.305318	0.985295	233	362	272	296	334	471	7.67709	11.6554	9.43879	9.46556	10.5235	16.8555
Acads	0.443451	4.73445	0.116407	0.830907	577	781	673	1152	751	875	19.0115	25.1461	23.3541	36.8389	23.6622	31.3133
Acadsb	-0.389244	4.58804	0.309658	0.987716	670	485	1266	669	862	384	22.0758	15.6157	43.932	21.3935	27.1596	13.742
Acadvl	0.255181	6.51433	0.282283	0.976635	1989	2617	2884	3058	3325	2673	65.5354	84.2604	100.079	97.7895	104.763	95.6575
Acan	-2.05078	-0.735616	0.0202615	0.426295	63	4	11	7	10	2	2.07578	0.128789	0.381716	0.223848	0.315076	0.0715732
Acap1	-0.559601	0.296307	0.448824	1	68	12	44	12	61	14	2.24053	0.386368	1.52686	0.383739	1.92197	0.501012
Acap2	0.370979	2.55153	0.355427	0.999484	181	110	163	195	282	125	5.96375	3.5417	5.65633	6.23576	8.88515	4.47332
Acap3	0.0687464	6.70333	0.846448	1	3661	2334	3147	2888	5531	1487	120.626	75.1485	109.205	92.3532	174.269	53.2146
Acat1	-0.128241	8.09012	0.584034	1	7500	8751	9358	7615	6825	9011	247.117	281.759	324.736	243.514	215.04	322.473
Acat2	-0.261276	9.02409	0.268526	0.971349	15678	20713	14962	15181	11537	15975	516.573	666.903	519.203	485.462	363.504	571.691
Acbd3	0.208547	4.48995	0.437981	1	618	704	557	743	806	640	20.3624	22.6669	19.3287	23.7598	25.3952	22.9034
Acbd4	0.00506219	3.7906	0.990144	1	410	339	485	337	471	441	13.509	10.9149	16.8302	10.7767	14.8401	15.7819
Acbd5	0.280097	5.76404	0.331864	0.997435	924	2054	1455	2146	1751	1531	30.4448	66.1333	50.4906	68.6253	55.1699	54.7892
Acbd6	0.131617	3.91016	0.664538	1	489	420	381	399	478	535	16.112	13.5229	13.2212	12.7593	15.0606	19.1458
Accs	0.0940729	1.95349	0.815761	1	97	119	116	89	131	135	3.19604	3.83148	4.02537	2.84606	4.1275	4.83119
Acd	0.0415804	7.16455	0.851618	1	4206	4647	3913	3764	4908	4510	138.583	149.621	135.787	120.366	154.639	161.397
Acer2	1.23982	4.01666	0.00248251	0.114765	266	238	356	312	743	967	8.76441	7.66296	12.3537	9.97721	23.4102	34.6056
Ache	0.361001	0.772386	0.451467	1	53	27	49	55	61	52	1.74629	0.869328	1.70037	1.7588	1.92197	1.8609
Acin1	0.379142	7.48478	0.0893073	0.770496	4584	5399	4095	7489	5905	5080	151.038	173.833	142.102	239.485	186.053	181.796
Acly	-0.0339588	8.68892	0.88808	1	11114	12743	13716	15797	13241	8409	366.194	410.29	475.965	505.16	417.193	300.929
Acn9	0.682642	2.87335	0.0958103	0.787536	143	264	101	264	211	329	4.71169	8.50009	3.50484	8.44226	6.64811	11.7738
Acnat2	-0.560873	-1.25429	0.423728	1	18	9	11	11	9	6	0.59308	0.289776	0.381716	0.351761	0.283569	0.214719
Aco1	-0.012817	7.05744	0.954738	1	3610	4378	4071	4796	4098	3217	118.946	140.96	141.27	153.368	129.118	115.125
Aco2	0.0291774	9.94972	0.88909	1	25920	31662	30636	31578	30819	28383	854.035	1019.43	1063.11	1009.81	971.034	1015.73
Acot1	0.480266	1.33107	0.275966	0.971649	64	67	54	74	69	113	2.10873	2.15722	1.87388	2.36639	2.17403	4.04388
Acot13	0.399772	4.0027	0.223347	0.952064	451	474	322	536	399	693	14.86	15.2615	11.1739	17.1403	12.5715	24.8001
Acot2	-0.0437349	3.26445	0.907355	1	358	181	330	258	296	297	11.7957	5.82771	11.4515	8.25039	9.32626	10.6286
Acot3	0.294674	1.30246	0.53874	1	62	48	83	67	121	55	2.04283	1.54547	2.88022	2.14254	3.81242	1.96826
Acot7	-0.398276	7.84974	0.0635822	0.695517	8672	7768	7230	7026	6063	5064	285.733	250.109	250.891	224.679	191.031	181.223
Acot8	-0.0733645	4.42114	0.801697	1	697	657	622	581	541	750	22.9654	21.1536	21.5843	18.5794	17.0456	26.8399
Acot9	-0.26109	6.1399	0.284552	0.976635	2319	2561	2062	1962	1620	2194	76.4085	82.4573	71.5543	62.7413	51.0424	78.5157
Acox1	0.0488953	6.83341	0.847857	1	2827	3320	3922	4237	4025	2386	93.1465	106.895	136.099	135.492	126.818	85.3868
Acox2	-0.160956	-1.23512	0.889112	1	15	6	13	9	15	7	0.494233	0.193184	0.451119	0.287804	0.472614	0.250506
Acox3	0.104702	4.27752	0.738486	1	470	581	625	546	856	437	15.486	18.7066	21.6884	17.4601	26.9705	15.6387
Acp1	-0.0213115	8.03302	0.925914	1	7586	8738	7495	7707	6720	8987	249.95	281.34	260.087	246.456	211.731	321.614
Acp2	-0.0127303	6.83976	0.956742	1	3058	4105	3228	3564	3077	3661	100.758	132.17	112.016	113.97	96.949	131.015
Acp5	-0.80334	-0.501712	0.348003	0.999484	52	14	8	1	24	17	1.71334	0.450762	0.277611	0.0319783	0.756183	0.608372
Acp6	0.477042	3.94165	0.131463	0.860775	341	513	306	483	505	617	11.2356	16.5172	10.6186	15.4455	15.9114	22.0803
Acpl2	0.0883726	5.52947	0.739722	1	1051	1757	1237	1662	1247	1402	34.6293	56.5707	42.9257	53.1479	39.29	50.1728
Acr	0.611704	0.249701	0.428028	1	40	4	35	14	83	28	1.31796	0.128789	1.21455	0.447696	2.61513	1.00202
Acrbp	-0.22553	2.00586	0.630509	1	153	84	145	74	185	76	5.04118	2.70457	5.03171	2.36639	5.82891	2.71978
Acsbg1	0.294559	6.9961	0.196421	0.94148	2857	3638	3820	4542	4011	4194	94.135	117.134	132.559	145.245	126.377	150.089
Acsf2	0.346342	3.96094	0.257126	0.964842	298	493	440	543	578	461	9.81877	15.8733	15.2686	17.3642	18.2114	16.4976
Acsl1	-0.919486	5.1618	0.00344445	0.144847	1862	902	1437	675	1017	573	61.3508	29.042	49.866	21.5853	32.0433	20.5057
Acsl3	0.0812321	4.37203	0.77008	1	705	586	521	637	670	620	23.229	18.8676	18.0794	20.3701	21.1101	22.1877
Acsl4	-0.179247	6.04146	0.566341	1	2004	1776	2491	2691	2054	960	66.0296	57.1824	86.4413	86.0535	64.7167	34.3551
Acsl5	-0.0494588	5.38094	0.858167	1	1045	1579	1201	1449	950	1297	34.4316	50.8396	41.6764	46.3365	29.9323	46.4152
Acsl6	-0.218223	5.0011	0.396466	1	1083	896	1112	866	987	834	35.6837	28.8488	38.588	27.6932	31.098	29.846
Acsm3	0.475585	-0.210831	0.43339	1	34	10	16	21	43	21	1.12026	0.321973	0.555223	0.671543	1.35483	0.751518
Acsm4	-0.551749	-0.91423	0.534372	1	24	21	5	13	22	0	0.790774	0.676144	0.173507	0.415717	0.693168	0
Acss1	0.219985	5.35559	0.446681	1	738	1409	1257	1536	1483	1009	24.3163	45.366	43.6197	49.1186	46.7258	36.1087
Acss2	0.124261	2.71449	0.732506	1	230	165	166	190	249	179	7.57825	5.31256	5.76044	6.07587	7.8454	6.4058
Acta1	-0.432632	4.1167	0.246318	0.962994	797	500	496	359	300	649	26.2603	16.0987	17.2119	11.4802	9.45229	23.2255
Actb	-0.329323	13.8492	0.134307	0.86541	479694	527281	476127	428872	331850	421156	15805.4	16977	16522.3	13714.6	10455.8	15071.7
Actg1	-0.29384	13.271	0.211307	0.948783	306093	361551	315181	301317	205138	294682	10085.4	11641	10937.2	9635.59	6463.41	10545.7
Actl6a	0.233047	5.87597	0.338755	0.999484	1361	1992	1522	1799	1951	1989	44.8435	64.1371	52.8156	57.5289	61.4714	71.1795
Actl6b	-0.0609806	6.62801	0.7966	1	3076	3078	2949	3109	2382	3236	101.351	99.1033	102.335	99.4204	75.0512	115.805
Actn1	0.485055	1.26714	0.285898	0.978082	76	66	35	67	100	81	2.50412	2.12502	1.21455	2.14254	3.15076	2.89871
Actn2	-0.817645	2.3631	0.0651299	0.702544	316	106	162	110	136	90	10.4119	3.41292	5.62163	3.51761	4.28504	3.22079
Actn4	-0.0534964	7.33609	0.838632	1	5773	3760	5252	4899	6370	3302	190.214	121.062	182.252	156.661	200.704	118.167
Actr10	-0.0258965	7.93796	0.909079	1	6708	8880	6776	7333	6614	7992	221.021	285.912	235.137	234.497	208.391	286.006
Actr1a	-0.112024	10.0614	0.588875	1	30049	35228	34735	32493	32223	28686	990.081	1134.25	1205.35	1039.07	1015.27	1026.57
Actr1b	0.0952414	7.96763	0.653949	1	6343	8129	7356	8070	8348	7110	208.995	261.732	255.264	258.064	263.026	254.443
Actr2	-0.0706265	8.59906	0.747326	1	12300	12956	10638	11836	9926	12391	405.271	417.148	369.154	378.495	312.745	443.431
Actr3	-0.1538	7.24635	0.47505	1	4751	5152	4528	5037	4071	3960	156.54	165.881	157.128	161.074	128.268	141.715
Actr3b	0.364823	5.01619	0.182583	0.9272	815	1114	633	1186	1027	1084	26.8534	35.8678	21.966	37.9262	32.3583	38.7926
Actr5	-0.0973261	1.42166	0.846967	1	75	124	47	53	89	86	2.47117	3.99247	1.63097	1.69485	2.80418	3.07765
Actr6	0.496938	5.9983	0.0812147	0.752996	1240	2350	1221	2433	1902	2418	40.8566	75.6637	42.3704	77.8031	59.9275	86.5319
Acvr1	-0.298202	3.43011	0.341963	0.999484	413	371	285	306	327	244	13.6079	11.9452	9.88991	9.78534	10.303	8.73192
Acvr1b	-0.0281938	3.77154	0.935899	1	403	435	400	566	454	222	13.2784	14.0058	13.8806	18.0997	14.3045	7.94462
Acvr1c	-0.0263969	0.153677	1	1	36	27	32	48	27	20	1.18616	0.869328	1.11045	1.53496	0.850706	0.715732
Acvr2a	0.0788611	3.49091	0.830997	1	333	312	334	486	397	178	10.972	10.0456	11.5903	15.5414	12.5085	6.37001
Acvr2b	-0.486597	3.16465	0.213667	0.948783	494	222	223	189	280	206	16.2768	7.1478	7.73842	6.04389	8.82214	7.37203
Acy1	0.0760072	5.70208	0.77453	1	1412	1820	1347	2022	1206	1605	46.5238	58.5991	46.7428	64.66	37.9982	57.4375
Acy3	0.57504	3.7061	0.0722807	0.72918	322	318	301	354	477	567	10.6095	10.2387	10.4451	11.3203	15.0291	20.291
Acyp1	0.364941	5.16876	0.255503	0.96365	901	1164	778	1092	804	1706	29.687	37.4777	26.9977	34.9203	25.3321	61.0519
Acyp2	-0.0517218	2.54911	0.90537	1	223	142	166	142	141	226	7.3476	4.57202	5.76044	4.54091	4.44258	8.08777
Ada	-0.800496	2.80671	0.0241026	0.461816	315	245	235	153	131	172	10.3789	7.88834	8.15484	4.89267	4.1275	6.15529
Adal	-0.192157	3.77617	0.522368	1	358	481	471	403	429	329	11.7957	15.4869	16.3444	12.8872	13.5168	11.7738
Adam10	0.128625	5.58649	0.648651	1	1314	1345	1468	1909	1839	876	43.2949	43.3054	50.9417	61.0465	57.9425	31.349
Adam11	-0.220722	1.70808	0.611021	1	139	87	85	103	114	55	4.5799	2.80117	2.94962	3.29376	3.59187	1.96826
Adam15	0.208396	2.11428	0.573393	1	117	127	113	155	146	116	3.85502	4.08906	3.92126	4.95663	4.60011	4.15124
Adam17	0.0816637	4.85629	0.784573	1	606	922	997	1081	1005	640	19.967	29.6859	34.5973	34.5685	31.6652	22.9034
Adam19	0.184115	5.75412	0.545121	1	1285	1691	1574	1965	2442	900	42.3393	54.4457	54.6201	62.8373	76.9416	32.2079
Adam1a	0.0145132	3.25171	0.971169	1	282	294	273	367	296	208	9.29159	9.46601	9.47349	11.736	9.32626	7.44361
Adam23	-0.534283	1.84016	0.237759	0.960644	166	68	139	89	109	65	5.46952	2.18942	4.8235	2.84606	3.43433	2.32613
Adam30	0.0133404	0.893458	0.985493	1	74	27	59	58	58	48	2.43822	0.869328	2.04738	1.85474	1.82744	1.71776
Adam4l1	0.629005	-1.09781	0.367084	1	12	4	12	20	20	5	0.395387	0.128789	0.416417	0.639565	0.630153	0.178933
Adam9	0.265055	4.47139	0.449045	1	444	606	753	853	996	384	14.6293	19.5116	26.1302	27.2774	31.3816	13.742
Adamts1	-1.31857	-0.654196	0.0733615	0.734296	36	8	29	4	21	5	1.18616	0.257579	1.00634	0.127913	0.66166	0.178933
Adamts10	0.0903572	4.24526	0.810784	1	769	283	590	656	742	394	25.3377	9.11184	20.4738	20.9777	23.3787	14.0999
Adamts12	-1.77214	-0.668784	0.00922624	0.265621	17	13	48	6	8	9	0.560131	0.418565	1.66567	0.19187	0.252061	0.322079
Adamts18	0.233095	3.68597	0.492217	1	220	475	368	466	423	371	7.24876	15.2937	12.7701	14.9019	13.3277	13.2768
Adamts3	-0.0397229	3.06344	0.943108	1	347	63	339	286	345	126	11.4333	2.02843	11.7638	9.14578	10.8701	4.50911
Adamts4	-1.04127	-0.569551	0.0697065	0.719021	31	22	21	16	9	11	1.02142	0.708341	0.72873	0.511652	0.283569	0.393652
Adamts5	-1.73245	0.815569	0.0293357	0.504413	131	10	92	22	44	7	4.31631	0.321973	3.19253	0.703522	1.38634	0.250506
Adamts7	0.369431	6.01922	0.239466	0.960705	1432	1672	1977	2531	3140	1096	47.1828	53.8339	68.6047	80.937	98.934	39.2221
Adamts9	0.380138	-0.740052	0.549931	1	19	14	9	15	12	27	0.626029	0.450762	0.312313	0.479674	0.378092	0.966238
Adamtsl3	-0.299341	-0.92243	0.644703	1	18	17	11	12	20	6	0.59308	0.547354	0.381716	0.383739	0.630153	0.214719
Adap1	-0.653642	2.38858	0.100282	0.800831	265	137	168	100	137	127	8.73146	4.41103	5.82984	3.19783	4.31655	4.5449
Adap2	-0.091362	-1.08698	0.953098	1	20	12	6	7	9	19	0.658978	0.386368	0.208209	0.223848	0.283569	0.679945
Adar	0.134215	6.21613	0.689644	1	1787	1854	2706	3239	2886	1080	58.8797	59.6938	93.9021	103.578	90.931	38.6495
Adarb1	-0.0589699	5.45869	0.822425	1	1504	1236	1299	1338	1692	920	49.5551	39.7959	45.0772	42.7869	53.3109	32.9237
Adarb2	-1.5845	3.83166	4.72164e-05	0.00696099	986	449	485	276	251	126	32.4876	14.4566	16.8302	8.826	7.90842	4.50911
Adat1	0.574669	3.10256	0.11901	0.840403	158	311	153	303	377	252	5.20593	10.0134	5.30932	9.68941	11.8784	9.01822
Adat2	-0.096616	2.57587	0.789745	1	187	160	201	153	182	181	6.16144	5.15157	6.97499	4.89267	5.73439	6.47737
Adat3	0.20631	-1.23939	0.78457	1	13	12	5	19	9	7	0.428336	0.386368	0.173507	0.607587	0.283569	0.250506
Adck1	0.2585	5.28314	0.320039	0.992854	861	1363	978	1340	1249	1253	28.369	43.8849	33.938	42.8509	39.353	44.8406
Adck2	0.271418	4.08699	0.450987	1	265	744	384	582	559	540	8.73146	23.9548	13.3253	18.6113	17.6128	19.3248
Adck3	0.182961	5.24896	0.465881	1	916	1259	1036	1230	1205	1224	30.1812	40.5364	35.9507	39.3332	37.9667	43.8028
Adck4	-0.119021	5.55209	0.615562	1	1504	1350	1537	1447	1340	1293	49.5551	43.4664	53.3361	46.2725	42.2202	46.272
Adck5	-0.103598	5.82216	0.651298	1	1798	1904	1587	1621	1850	1490	59.2421	61.3037	55.0712	51.8367	58.2891	53.322
Adcy1	-0.587046	1.41889	0.311382	0.988467	128	55	98	102	75	17	4.21746	1.77085	3.40074	3.26178	2.36307	0.608372
Adcy2	0.13353	3.21573	0.696923	1	350	233	212	266	305	303	11.5321	7.50197	7.3567	8.50621	9.60983	10.8433
Adcy3	0.0259252	2.87693	0.952517	1	295	174	182	240	277	157	9.71992	5.60233	6.31566	7.67478	8.72761	5.61849
Adcy5	-0.418243	3.51834	0.226722	0.952989	557	294	325	330	340	223	18.3525	9.46601	11.278	10.5528	10.7126	7.98041
Adcy6	0.69077	3.76068	0.0235797	0.461816	313	337	282	554	612	362	10.313	10.8505	9.7858	17.716	19.2827	12.9547
Adcy7	-0.92709	0.379774	0.0671897	0.711704	62	39	45	37	25	16	2.04283	1.2557	1.56156	1.1832	0.787691	0.572585
Adcy8	-0.0589639	-0.674062	0.963785	1	23	23	6	11	25	14	0.757825	0.740538	0.208209	0.351761	0.787691	0.501012
Adcyap1	0.525662	4.21984	0.0603362	0.683328	427	464	480	628	737	627	14.0692	14.9396	16.6567	20.0823	23.2211	22.4382
Adcyap1r1	-0.252824	7.18686	0.354347	0.999484	5666	3559	5009	3928	5587	2712	186.688	114.59	173.819	125.611	176.033	97.0532
Add1	-0.174346	8.49102	0.43205	1	11557	10660	12112	11189	12092	7691	380.79	343.223	420.304	357.805	380.99	275.235
Add2	-0.343333	7.81411	0.173811	0.912367	7060	6653	8878	7939	6045	4210	232.619	214.209	308.079	253.875	190.464	150.661
Add3	-0.0509536	4.34355	0.86676	1	746	569	544	501	807	508	24.5799	18.3203	18.8776	16.0211	25.4267	18.1796
Adh5	-0.0535013	7.76323	0.828955	1	6355	8066	5606	6629	5015	7531	209.39	259.704	194.536	211.984	158.011	269.509
Adhfe1	0.333635	0.415551	0.534651	1	24	40	37	23	68	38	0.790774	1.28789	1.28395	0.7355	2.14252	1.35989
Adi1	0.430356	5.31352	0.142471	0.87797	745	1265	1043	1529	1010	1566	24.5469	40.7296	36.1936	48.8947	31.8227	56.0418
Adipor1	0.174991	5.19148	0.476121	1	1088	1007	995	1123	1360	1042	35.8484	32.4227	34.5279	35.9116	42.8504	37.2896
Adipor2	0.90417	1.25718	0.0548116	0.66246	60	62	25	88	117	72	1.97693	1.99623	0.867536	2.81409	3.68639	2.57663
Adk	0.1056	6.37713	0.64947	1	2199	2458	2549	2501	2461	2816	72.4546	79.141	88.4539	79.9776	77.5403	100.775
Adm	-0.959916	0.456904	0.089012	0.770412	57	49	50	29	10	40	1.87809	1.57767	1.73507	0.927369	0.315076	1.43146
Adnp	-0.0668514	9.12579	0.756238	1	17881	15586	17970	16415	19714	13716	589.159	501.827	623.585	524.923	621.141	490.849
Adnp2	-0.00601048	4.61197	0.985112	1	558	804	837	833	901	502	18.3855	25.8866	29.0451	26.6379	28.3884	17.9649
Adora1	-0.467012	3.03139	0.173073	0.909969	287	230	328	238	227	158	9.45633	7.40538	11.3821	7.61082	7.15223	5.65428
Adora2a	-2.71925	0.372856	0.00715579	0.228904	170	10	14	5	3	20	5.60131	0.321973	0.48582	0.159891	0.0945229	0.715732
Adora2b	0.724478	2.57344	0.038547	0.570589	118	144	138	234	219	213	3.88797	4.63641	4.7888	7.48291	6.90017	7.62254
Adpgk	0.0713412	3.43528	0.826047	1	373	302	272	318	417	272	12.2899	9.72359	9.43879	10.1691	13.1387	9.73395
Adprh	0.227073	7.007	0.353213	0.999484	3077	4612	3040	4299	3644	4574	101.384	148.494	105.492	137.475	114.814	163.688
Adprhl2	0.0241568	4.55563	0.944743	1	966	610	527	515	1072	578	31.8286	19.6404	18.2877	16.4688	33.7762	20.6846
Adprm	0.328885	5.02437	0.266753	0.971349	630	1208	770	1019	998	1243	20.7578	38.8944	26.7201	32.5858	31.4446	44.4827
Adra2a	0.761419	2.83144	0.0340002	0.540669	178	166	129	312	324	179	5.8649	5.34475	4.47648	9.97721	10.2085	6.4058
Adrbk1	0.00400011	4.25429	0.99145	1	590	659	470	527	742	472	19.4398	21.218	16.3097	16.8525	23.3787	16.8913
Adrbk2	-0.609895	1.41301	0.273563	0.971349	122	30	128	71	77	41	4.01977	0.965919	4.44178	2.27046	2.42609	1.46725
Adrm1	0.272467	6.45097	0.218493	0.950108	2246	2726	2184	3027	2998	2674	74.0032	87.7699	75.7879	96.7982	94.4599	95.6933
Adsl	-0.0591001	7.90784	0.781416	1	7321	7912	6889	6836	6936	7500	241.219	254.745	239.058	218.603	218.537	268.399
Adss	0.00620074	5.77335	0.979823	1	1564	1752	1602	1554	1604	1789	51.5321	56.4097	55.5917	49.6942	50.5382	64.0222
Aebp2	-0.503349	0.627371	0.349603	0.999484	56	26	73	49	36	27	1.84514	0.83713	2.5332	1.56693	1.13427	0.966238
Aen	0.0269489	4.01271	0.928122	1	517	459	460	515	571	397	17.0346	14.7786	15.9627	16.4688	17.9909	14.2073
Aes	-0.0206317	5.4219	0.938038	1	1617	1255	1027	1321	1175	1348	53.2784	40.4076	35.6384	42.2433	37.0215	48.2403
Afap1	-0.164073	5.93774	0.54398	1	1985	1681	2150	2341	1832	1136	65.4036	54.1237	74.6081	74.8611	57.722	40.6536
Afap1l1	-0.0569989	-0.625079	0.972313	1	20	15	19	2	9	39	0.658978	0.48296	0.659327	0.0639565	0.283569	1.39568
Aff1	0.209717	0.413273	0.729932	1	54	12	39	52	50	23	1.77924	0.386368	1.35336	1.66287	1.57538	0.823091
Aff3	-0.124152	4.06428	0.692192	1	584	414	564	473	638	352	19.2422	13.3297	19.5716	15.1257	20.1019	12.5969
Aff4	0.270324	7.40773	0.28355	0.976635	4833	4274	4749	6042	7480	3573	159.242	137.611	164.797	193.213	235.677	127.865
Afg3l1	0.239662	6.3628	0.330854	0.99635	1923	2282	2577	3210	2944	2004	63.3607	73.4743	89.4256	102.65	92.7585	71.7163
Afg3l2	0.027485	4.03116	0.927673	1	538	465	452	449	622	429	17.7265	14.9718	15.685	14.3582	19.5977	15.3524
Afmid	-0.338659	1.87161	0.430452	1	160	94	108	68	104	114	5.27182	3.02655	3.74775	2.17452	3.27679	4.07967
Aga	0.291668	4.78123	0.29681	0.982483	712	768	744	753	878	1086	23.4596	24.7275	25.8179	24.0796	27.6637	38.8642
Agap1	-0.197802	5.78402	0.455198	1	2409	1368	1527	1585	1711	1375	79.3739	44.0459	52.9891	50.6855	53.9096	49.2065
Agap2	-0.0612878	3.30407	0.860309	1	365	267	272	238	269	356	12.0263	8.59668	9.43879	7.61082	8.47555	12.74
Agap3	0.014931	5.35641	0.956503	1	1471	1278	935	1022	1528	1188	48.4678	41.1482	32.4458	32.6818	48.1437	42.5145
Agbl4	-0.237101	0.25826	0.66661	1	55	21	34	36	37	22	1.81219	0.676144	1.17985	1.15122	1.16578	0.787305
Agbl5	-0.0111678	3.87692	0.97362	1	511	358	452	441	570	325	16.8369	11.5266	15.685	14.1024	17.9594	11.6306
Ager	0.611656	0.737103	0.306869	0.987255	63	23	28	30	109	39	2.07578	0.740538	0.97164	0.959348	3.43433	1.39568
Agfg1	0.367401	4.63416	0.176429	0.915658	734	682	540	846	1013	691	24.1845	21.9586	18.7388	27.0536	31.9172	24.7285
Agfg2	0.396893	3.93489	0.186	0.929769	381	421	384	542	667	379	12.5535	13.5551	13.3253	17.3322	21.0156	13.5631
Agk	0.0118468	6.32094	0.960152	1	2260	2893	2047	2471	2274	2514	74.4645	93.1468	71.0338	79.0183	71.6484	89.9675
Agl	-0.0791713	5.01712	0.770633	1	986	1121	894	982	1232	672	32.4876	36.0932	31.0231	31.4026	38.8174	24.0486
Ago2	-0.3079	1.23063	0.505017	1	105	48	74	68	67	51	3.45963	1.54547	2.56791	2.17452	2.11101	1.82512
Ago3	0.296961	2.4078	0.453706	1	134	136	153	201	233	99	4.41515	4.37883	5.30932	6.42763	7.34128	3.54287
Ago4	-0.251161	2.99114	0.512209	1	345	219	210	156	318	184	11.3674	7.05121	7.2873	4.98861	10.0194	6.58473
Agpat1	-0.113392	6.69321	0.610973	1	2851	3847	3015	3125	3176	2740	93.9373	123.863	104.625	99.932	100.068	98.0552
Agpat3	0.104562	5.66781	0.665869	1	1641	1468	1310	1701	1874	1240	54.0691	47.2657	45.4589	54.395	59.0453	44.3754
Agpat4	0.753346	6.93497	0.0155094	0.362036	1865	4576	1856	4701	4577	4639	61.4497	147.335	64.4059	150.33	144.21	166.014
Agpat5	-0.237988	6.69038	0.494564	1	3826	3624	2662	2147	1691	4534	126.062	116.683	92.3752	68.6573	53.2794	162.256
Agpat6	0.0807136	7.78069	0.715995	1	5777	7092	6408	7596	7888	5211	190.346	228.343	222.367	242.907	248.532	186.484
Agpat9	-0.58706	1.36411	0.321462	0.992854	124	28	117	37	101	46	4.08566	0.901525	4.06007	1.1832	3.18227	1.64618
Agps	0.154792	1.23183	0.787703	1	63	62	69	80	123	21	2.07578	1.99623	2.3944	2.55826	3.87544	0.751518
Agrn	-0.113782	8.25657	0.650466	1	10777	7400	10377	9955	10851	6172	355.09	238.26	360.097	318.343	341.889	220.875
Agrp	0.537964	0.323484	0.311181	0.988467	30	30	27	71	35	23	0.988467	0.965919	0.936939	2.27046	1.10277	0.823091
Agt	0.147232	0.532869	0.798977	1	23	49	46	33	57	42	0.757825	1.57767	1.59627	1.05528	1.79594	1.50304
Agtpbp1	-0.416145	7.70263	0.0955647	0.787536	7394	5763	8215	6726	5835	3809	243.624	185.553	285.072	215.086	183.847	136.311
Agtr1a	0.450081	3.67103	0.18374	0.928184	210	422	335	389	457	477	6.91927	13.5873	11.625	12.4395	14.399	17.0702
Agtrap	0.135612	3.35183	0.674837	1	314	268	289	269	350	342	10.346	8.62888	10.0287	8.60215	11.0277	12.239
Ahctf1	0.264067	4.33439	0.376971	1	522	569	556	705	871	442	17.1993	18.3203	19.294	22.5447	27.4431	15.8177
Ahcy	0.0343485	6.83546	0.877387	1	2947	3843	3386	3408	3597	3470	97.1004	123.734	117.499	108.982	113.333	124.179
Ahcyl1	-0.127427	5.85372	0.636634	1	2292	1470	1674	1491	2251	1314	75.5189	47.3301	58.0902	47.6796	70.9237	47.0236
Ahcyl2	-0.0936363	2.83449	0.792552	1	232	245	183	186	261	177	7.64414	7.88834	6.35036	5.94795	8.22349	6.33422
Ahdc1	0.397285	4.62654	0.131387	0.860775	631	634	651	957	840	753	20.7908	20.4131	22.5906	30.6032	26.4664	26.9473
Ahi1	-0.0442003	6.79331	0.869511	1	3029	2977	4092	4129	3823	2094	99.8022	95.8514	141.998	132.038	120.454	74.9371
Ahnak	-0.29294	-0.0914511	0.632274	1	45	27	15	21	37	14	1.4827	0.869328	0.520521	0.671543	1.16578	0.501012
Ahr	-0.796504	-0.404153	0.162315	0.894683	40	17	22	17	18	11	1.31796	0.547354	0.763431	0.54363	0.567137	0.393652
Ahsa1	0.116947	8.01527	0.606705	1	6908	8866	6670	8283	7128	8885	227.611	285.461	231.459	264.876	224.586	317.964
Ahsa2	0.161293	6.80631	0.45789	1	3382	3248	2905	3367	3967	3399	111.433	104.577	100.808	107.671	124.991	121.639
Aida	0.264967	4.68918	0.322237	0.99403	697	820	598	818	999	744	22.9654	26.4018	20.7515	26.1582	31.4761	26.6252
Aif1	0.229936	0.530037	0.773798	1	22	65	29	4	32	94	0.724876	2.09283	1.00634	0.127913	1.00824	3.36394
Aif1l	0.144594	6.26575	0.541117	1	1816	2281	2473	2588	2713	2066	59.8352	73.4421	85.8166	82.7597	85.4802	73.9351
Aifm1	0.339758	5.58989	0.172261	0.908232	1087	1615	1140	1542	1706	1625	35.8155	51.9987	39.5596	49.3105	53.752	58.1532
Aifm2	0.049231	4.52122	0.85981	1	728	702	603	784	818	531	23.9868	22.6025	20.925	25.0709	25.7732	19.0027
Aifm3	-0.0105966	0.321368	1	1	43	31	33	22	59	27	1.4168	0.998117	1.14515	0.703522	1.85895	0.966238
Aig1	-0.129708	3.34416	0.740951	1	467	277	211	311	198	356	15.3871	8.91866	7.322	9.94524	6.23851	12.74
Aimp1	0.639048	7.70582	0.00934765	0.268428	4418	6401	3977	7629	6659	8630	145.568	206.095	138.008	243.962	209.809	308.838
Aimp2	0.351776	6.79799	0.169475	0.904836	2718	3953	2199	3596	3463	4192	89.5551	127.276	76.3084	114.994	109.111	150.017
Aip	0.0355379	7.10865	0.88245	1	3860	4593	3852	4027	3515	5014	127.183	147.882	133.67	128.776	110.749	179.434
Ajap1	-1.13121	1.09957	0.0259515	0.474566	138	61	59	29	49	40	4.54695	1.96404	2.04738	0.927369	1.54387	1.43146
Ajuba	-0.0373201	0.78638	0.958711	1	70	35	46	56	79	17	2.30642	1.12691	1.59627	1.79078	2.4891	0.608372
Ak1	-0.242961	7.67552	0.254728	0.962994	6600	6777	6598	6501	5175	5328	217.463	218.201	228.96	207.891	163.052	190.671
Ak2	0.256298	5.36858	0.34199	0.999484	958	1536	915	1295	1335	1432	31.565	49.4551	31.7518	41.4118	42.0627	51.2464
Ak3	0.0374682	4.83001	0.915107	1	1112	547	858	883	1254	516	36.6392	17.6119	29.7738	28.2368	39.5106	18.4659
Ak4	-0.00903678	1.44984	0.991603	1	43	61	134	144	50	50	1.4168	1.96404	4.64999	4.60487	1.57538	1.78933
Ak6	0.30083	5.75556	0.291607	0.979532	1208	1995	1182	1622	1508	2217	39.8023	64.2336	41.0171	51.8687	47.5135	79.3388
Ak8	-0.986575	-0.974248	0.208431	0.948783	17	13	23	0	18	9	0.560131	0.418565	0.798133	0	0.567137	0.322079
Akap1	0.416161	4.77914	0.166191	0.899958	553	851	714	1031	1236	615	18.2207	27.3999	24.7768	32.9696	38.9434	22.0087
Akap10	0.393795	3.18618	0.216414	0.949549	215	264	226	344	320	271	7.08401	8.50009	7.84252	11.0005	10.0824	9.69816
Akap11	-0.0329644	6.82976	0.897559	1	3910	3282	3183	3826	4375	2150	128.83	105.672	110.455	122.349	137.846	76.9411
Akap12	-0.805717	4.59153	0.0274854	0.487903	1293	455	995	676	470	449	42.6029	14.6498	34.5279	21.6173	14.8086	16.0682
Akap13	0.0781964	4.83631	0.791628	1	991	717	791	1093	1031	569	32.6524	23.0855	27.4488	34.9522	32.4844	20.3626
Akap14	0.184026	0.325086	0.733282	1	41	26	33	44	38	33	1.3509	0.83713	1.14515	1.40704	1.19729	1.18096
Akap17a	0.0581425	3.86501	0.842341	1	462	430	391	436	495	415	15.2224	13.8448	13.5683	13.9425	15.5963	14.8514
Akap2	-0.947519	2.47267	0.0341744	0.541963	281	137	231	171	65	104	9.25864	4.41103	8.01603	5.46828	2.048	3.7218
Akap5	-1.47683	1.4994	0.00435721	0.169283	216	65	86	48	48	37	7.11696	2.09283	2.98432	1.53496	1.51237	1.3241
Akap6	-0.474934	4.0795	0.168263	0.901796	681	444	635	608	438	252	22.4382	14.2956	22.0354	19.4428	13.8003	9.01822
Akap7	-0.233171	3.43868	0.462744	1	324	429	301	338	271	290	10.6754	13.8126	10.4451	10.8086	8.53857	10.3781
Akap8	0.118738	7.8731	0.620638	1	5924	6715	7574	7611	9506	5285	195.189	216.205	262.829	243.386	299.512	189.132
Akap8l	-0.187543	4.50857	0.527957	1	818	511	839	613	716	601	26.9522	16.4528	29.1145	19.6027	22.5595	21.5077
Akap9	0.158554	8.52771	0.468873	1	10752	11406	9357	13417	13455	8795	354.267	367.243	324.701	429.052	423.935	314.743
Akip1	-0.105508	3.72026	0.750414	1	479	382	366	324	324	485	15.7825	12.2994	12.7007	10.361	10.2085	17.3565
Akirin1	0.441607	3.48085	0.16588	0.899958	285	333	234	318	437	403	9.39044	10.7217	8.12013	10.1691	13.7688	14.422
Akirin2	0.0651428	4.81204	0.807463	1	940	853	684	796	926	876	30.972	27.4643	23.7358	25.4547	29.1761	31.349
Akna	-0.156791	5.54165	0.631992	1	1385	1070	1932	1604	1751	712	45.6342	34.4511	67.0432	51.2931	55.1699	25.48
Akr1a1	-0.0674626	10.3407	0.765207	1	35833	45272	38692	37370	33577	43205	1180.66	1457.64	1342.67	1195.03	1057.93	1546.16
Akr1b1	-0.142292	8.04954	0.561144	1	8351	9673	7123	6555	6716	9341	275.156	311.445	247.178	209.617	211.605	334.282
Akr1b10	0.661257	1.76032	0.118912	0.840244	93	82	58	141	87	139	3.06425	2.64018	2.01268	4.50893	2.74116	4.97433
Akr1c14	0.154675	1.07936	0.737	1	65	44	65	59	84	54	2.14168	1.41668	2.25559	1.88672	2.64664	1.93248
Akr1d1	-0.0507644	1.27869	0.932759	1	111	37	68	73	74	64	3.65733	1.1913	2.3597	2.33441	2.33156	2.29034
Akr1e2	0.0899292	3.08321	0.803019	1	208	337	194	260	218	303	6.85337	10.8505	6.73208	8.31435	6.86866	10.8433
Akr7a2	0.117755	4.70589	0.694076	1	633	751	861	1096	841	551	20.8567	24.1802	29.8779	35.0482	26.4979	19.7184
Akt1	-0.14872	5.62427	0.551429	1	1890	1423	1363	1237	1601	1402	62.2734	45.8168	47.298	39.5571	50.4437	50.1728
Akt1s1	0.129806	4.08301	0.765375	1	769	286	398	396	926	309	25.3377	9.20843	13.8112	12.6634	29.1761	11.0581
Akt2	-0.0107705	5.54916	0.967298	1	1097	1638	1496	1680	1349	1216	36.1449	52.7392	51.9133	53.7235	42.5038	43.5165
Akt3	-0.290732	4.53876	0.356133	0.999484	859	560	870	780	733	405	28.3031	18.0305	30.1902	24.943	23.0951	14.4936
Aktip	0.20417	7.24924	0.345749	0.999484	3707	4887	4164	5078	5259	4481	122.142	157.348	144.497	162.386	165.699	160.36
Alad	0.14185	6.59073	0.536289	1	2578	3203	2498	3033	2833	3267	84.9423	103.128	86.6842	96.99	89.2611	116.915
Alas1	0.0711943	6.04437	0.774794	1	1514	2331	1959	1893	2038	2178	49.8846	75.0519	67.9801	60.5348	64.2126	77.9432
Alas2	-1.04475	0.0672953	0.297506	0.983336	100	14	6	49	4	6	3.29489	0.450762	0.208209	1.56693	0.126031	0.214719
Alcam	0.437414	7.46071	0.0797641	0.747525	3413	5150	4914	7434	6749	4397	112.455	165.816	170.523	237.726	212.645	157.354
Aldh16a1	-0.0889278	3.41586	0.779234	1	270	376	340	325	341	271	8.8962	12.1062	11.7985	10.3929	10.7441	9.69816
Aldh1b1	-0.421045	4.81871	0.132516	0.863926	862	963	1075	777	591	804	28.402	31.006	37.304	24.8471	18.621	28.7724
Aldh1l1	0.168946	6.53044	0.51738	1	1812	2708	3286	3176	3225	2519	59.7034	87.1903	114.029	101.563	101.612	90.1464
Aldh1l2	0.0664321	6.46664	0.792749	1	1930	3177	2684	3131	3029	2114	63.5914	102.291	93.1386	100.124	95.4366	75.6528
Aldh2	-0.0695063	3.29228	0.839541	1	353	258	287	212	362	288	11.631	8.30691	9.95931	6.77939	11.4058	10.3065
Aldh3a2	0.319889	6.71756	0.208509	0.948783	2005	3494	2943	3362	4316	2986	66.0625	112.497	102.126	107.511	135.987	106.859
Aldh3b1	-0.20959	-0.601169	0.800645	1	33	7	17	7	38	6	1.08731	0.225381	0.589924	0.223848	1.19729	0.214719
Aldh4a1	0.0257049	5.23776	0.921311	1	977	1152	1231	1371	1159	940	32.1911	37.0913	42.7175	43.8422	36.5173	33.6394
Aldh5a1	0.0846303	2.94772	0.810017	1	267	247	159	213	261	240	8.79736	7.95274	5.51753	6.81137	8.22349	8.58878
Aldh6a1	0.28537	6.25518	0.263349	0.969063	1587	2097	2495	3047	2565	2047	52.2899	67.5178	86.5801	97.4377	80.8171	73.2551
Aldh7a1	0.0598919	6.1232	0.811939	1	1793	2412	1955	2333	1716	2364	59.0774	77.6599	67.8413	74.6053	54.0671	84.5995
Aldh9a1	0.190919	6.70982	0.425281	1	2302	3498	3015	4010	3273	2884	75.8484	112.626	104.625	128.233	103.124	103.208
Aldoa	-0.116327	9.99871	0.643019	1	32159	36094	27981	29132	22152	36770	1059.6	1162.13	970.981	931.59	697.957	1315.87
Aldoart2	-0.36877	-1.1599	0.584553	1	12	17	10	12	6	12	0.395387	0.547354	0.347014	0.383739	0.189046	0.429439
Aldoc	0.826289	9.60358	0.000699617	0.0494044	13590	19499	17507	28606	25716	35191	447.776	627.815	607.518	914.77	810.25	1259.37
Alg1	-0.0641755	4.09972	0.848142	1	353	763	466	463	619	441	11.631	24.5666	16.1709	14.8059	19.5032	15.7819
Alg10	-0.00617447	2.59208	0.989888	1	148	133	253	272	145	128	4.87644	4.28224	8.77946	8.69808	4.56861	4.58068
Alg11	0.251619	5.65705	0.302802	0.985295	1180	1465	1498	1890	1521	1564	38.8797	47.1691	51.9827	60.4389	47.9231	55.9702
Alg12	0.211687	4.56419	0.454211	1	516	845	616	799	756	743	17.0016	27.2067	21.3761	25.5506	23.8198	26.5894
Alg13	-0.166724	4.66165	0.552003	1	864	676	861	783	613	755	28.4678	21.7654	29.8779	25.039	19.3142	27.0189
Alg14	0.316007	5.41245	0.347547	0.999484	722	1865	859	1530	1147	1577	23.7891	60.048	29.8085	48.9267	36.1393	56.4354
Alg2	-0.229972	7.97005	0.285756	0.977893	7999	7927	8445	8292	6733	6005	263.558	255.228	293.054	265.164	212.141	214.898
Alg3	0.114053	5.70223	0.642829	1	1500	1714	1303	1567	1484	1825	49.4233	55.1862	45.216	50.1099	46.7573	65.3105
Alg5	0.133613	5.46225	0.592007	1	1193	1531	1076	1350	1355	1462	39.308	49.2941	37.3387	43.1706	42.6928	52.32
Alg6	0.350806	3.81787	0.265193	0.971349	260	461	392	512	472	446	8.56671	14.843	13.603	16.3729	14.8716	15.9608
Alg8	0.287019	4.00184	0.360129	1	368	569	365	570	434	579	12.1252	18.3203	12.666	18.2276	13.6743	20.7204
Alg9	0.0279456	3.45865	0.931148	1	378	310	289	361	340	303	12.4547	9.98117	10.0287	11.5441	10.7126	10.8433
Alkbh1	-0.134012	6.46947	0.554361	1	2462	3191	2712	2441	2647	2567	81.1202	102.742	94.1103	78.0589	83.4007	91.8641
Alkbh2	0.48545	1.98075	0.259674	0.966078	67	143	83	189	113	111	2.20758	4.60422	2.88022	6.04389	3.56036	3.97231
Alkbh3	0.14801	5.99036	0.543335	1	1872	2019	1558	1763	1966	2291	61.6803	65.0064	54.0648	56.3777	61.944	81.987
Alkbh4	0.023311	4.42012	0.935971	1	526	752	633	614	642	690	17.3311	24.2124	21.966	19.6346	20.2279	24.6927
Alkbh5	0.0834776	2.14915	0.833854	1	169	107	107	137	156	117	5.56836	3.44511	3.71305	4.38102	4.91519	4.18703
Alkbh7	0.243936	4.87474	0.404457	1	854	897	674	919	732	1196	28.1384	28.881	23.3888	29.388	23.0636	42.8007
Alkbh8	0.181558	4.83637	0.592745	1	586	975	848	1264	1060	476	19.3081	31.3924	29.4268	40.4205	33.3981	17.0344
Alms1	0.41693	3.83821	0.229821	0.954684	484	329	289	511	691	299	15.9473	10.5929	10.0287	16.3409	21.7718	10.7002
Alox12	-0.118752	-1.37305	0.938532	1	5	13	12	9	12	7	0.164744	0.418565	0.416417	0.287804	0.378092	0.250506
Alox15	-0.597002	0.0910828	0.291118	0.979532	61	27	21	28	20	24	2.00988	0.869328	0.72873	0.895391	0.630153	0.858878
Aloxe3	-0.395134	2.91784	0.281538	0.976369	315	182	268	175	251	165	10.3789	5.85991	9.29998	5.59619	7.90842	5.90479
Alpl	-0.420797	4.3226	0.16162	0.894114	518	760	777	536	632	394	17.0675	24.47	26.963	17.1403	19.9128	14.0999
Als2	-0.306278	5.2505	0.438077	1	1247	833	1676	1444	1315	400	41.0873	26.8204	58.1596	46.1766	41.4325	14.3146
Alyref	-0.0436721	4.03465	0.890245	1	676	436	386	463	510	485	22.2735	14.038	13.3948	14.8059	16.0689	17.3565
Amacr	0.4676	3.06298	0.217016	0.949791	166	323	144	313	249	308	5.46952	10.3997	4.99701	10.0092	7.8454	11.0223
Ambra1	-0.11454	6.31157	0.712683	1	2386	2039	2976	2925	2974	1156	78.6161	65.6503	103.271	93.5364	93.7037	41.3693
Amd1	0.0665525	7.24717	0.754747	1	4512	4793	4094	5316	4564	4255	148.665	154.322	142.068	169.996	143.801	152.272
Amdhd2	-0.157222	3.98691	0.602549	1	554	409	534	448	552	365	18.2537	13.1687	18.5306	14.3263	17.3922	13.0621
Amer1	-0.0579457	4.32687	0.875429	1	675	499	660	909	626	279	22.2405	16.0665	22.9029	29.0682	19.7238	9.98445
Amigo1	0.201784	1.41873	0.663559	1	65	72	81	120	91	46	2.14168	2.31821	2.81082	3.83739	2.86719	1.64618
Amigo2	-0.809473	0.520947	0.086054	0.764082	59	42	56	30	28	32	1.94398	1.35229	1.94328	0.959348	0.882214	1.14517
Amigo3	-0.468413	1.90237	0.305066	0.985295	161	103	120	136	107	42	5.30477	3.31632	4.16417	4.34904	3.37132	1.50304
Ammecr1l	0.492414	7.05373	0.0428938	0.598275	2600	4397	2991	5048	5232	3896	85.6671	141.572	103.792	161.426	164.848	139.425
Amn1	0.0199887	6.36904	0.93822	1	2202	3055	2165	2613	1981	2893	72.5535	98.3628	75.1286	83.5592	62.4166	103.531
Amotl2	-0.133037	5.07866	0.62414	1	1405	957	828	1003	1005	916	46.2932	30.8128	28.7328	32.0742	31.6652	32.7805
Ampd2	-0.0993079	8.03638	0.63989	1	7771	8267	8423	7784	8906	6449	256.046	266.175	292.29	248.919	280.607	230.788
Ampd3	0.35187	3.14821	0.347003	0.999484	168	223	302	335	382	191	5.53541	7.18	10.4798	10.7127	12.0359	6.83524
Amph	-0.987947	5.4906	6.12488e-05	0.0080906	1940	1639	1798	882	877	963	63.9209	52.7714	62.3932	28.2048	27.6322	34.4625
Amt	-0.138739	5.37493	0.592494	1	1304	1221	1383	1038	1560	1005	42.9654	39.3129	47.9921	33.1934	49.1519	35.9655
Amz1	-0.651977	3.01295	0.11532	0.828945	417	193	271	138	298	136	13.7397	6.21408	9.40409	4.413	9.38927	4.86697
Amz2	0.101937	8.304	0.663431	1	9409	9135	8943	13068	8071	8641	310.016	294.122	310.335	417.892	254.298	309.232
Anapc1	0.139202	6.65437	0.696955	1	2875	1906	3785	3927	4452	1416	94.7281	61.3681	131.345	125.579	140.272	50.6738
Anapc10	0.0626977	5.23354	0.813912	1	887	1259	1166	1093	1074	1295	29.2257	40.5364	40.4619	34.9522	33.8392	46.3436
Anapc11	0.127738	7.12895	0.61342	1	4298	4274	3513	4373	3328	5410	141.614	137.611	121.906	139.841	104.857	193.605
Anapc13	0.0802665	5.87403	0.799721	1	2030	1784	1341	1579	1182	2597	66.8863	57.44	46.5346	50.4937	37.242	92.9377
Anapc15	-0.144399	5.52107	0.569157	1	1539	1524	1287	1127	1269	1528	50.7084	49.0687	44.6607	36.0395	39.9832	54.6819
Anapc2	-0.00764158	8.38858	0.971018	1	10083	10227	9981	9599	11888	8970	332.224	329.282	346.355	306.959	374.563	321.006
Anapc4	0.0360177	7.2962	0.864758	1	4337	5050	4609	5100	5024	4354	142.899	162.596	159.939	163.089	158.294	155.815
Anapc5	-0.075854	9.87848	0.72144	1	27844	31270	28057	31448	24627	27045	917.429	1006.81	973.618	1005.65	775.938	967.848
Anapc7	-0.0272913	6.40415	0.904988	1	2341	2652	2702	2481	2995	2173	77.1334	85.3873	93.7633	79.338	94.3654	77.7642
Angel1	-0.283117	3.79921	0.388844	1	505	322	537	364	482	298	16.6392	10.3675	18.6347	11.6401	15.1867	10.6644
Angel2	0.047115	5.70831	0.843903	1	1732	1467	1435	1864	1647	1333	57.0675	47.2335	49.7966	59.6075	51.8931	47.7035
Angpt1	-0.453214	2.88008	0.219014	0.950108	232	236	290	263	140	158	7.64414	7.59857	10.0634	8.41028	4.41107	5.65428
Angpt2	-0.306435	-0.445667	0.672961	1	41	15	11	30	6	18	1.3509	0.48296	0.381716	0.959348	0.189046	0.644158
Angptl1	-0.0586706	-0.987695	0.954001	1	11	7	22	10	15	14	0.362438	0.225381	0.763431	0.319783	0.472614	0.501012
Angptl2	0.957359	2.01075	0.021551	0.440869	55	89	98	171	197	112	1.81219	2.86556	3.40074	5.46828	6.207	4.0081
Angptl4	0.852093	3.55213	0.0489131	0.626849	160	461	139	437	364	548	5.27182	14.843	4.8235	13.9745	11.4688	19.611
Angptl6	-0.175861	1.06602	0.731745	1	99	43	52	39	87	48	3.26194	1.38448	1.80447	1.24715	2.74116	1.71776
Ank1	-0.119483	0.0795705	0.86631	1	55	16	22	28	39	20	1.81219	0.515157	0.763431	0.895391	1.2288	0.715732
Ank3	-0.0842724	7.27561	0.741238	1	6080	3468	4790	5208	5041	3512	200.329	111.66	166.22	166.543	158.83	125.682
Ankfy1	0.277026	7.3239	0.486182	1	4332	2731	5873	6696	7742	1910	142.735	87.9309	203.801	214.126	243.932	68.3524
Ankh	-0.136597	3.977	0.646546	1	578	487	419	466	547	354	19.0445	15.6801	14.5399	14.9019	17.2347	12.6684
Ankhd1	-0.00362465	5.46691	0.989275	1	1475	1384	1138	1400	1588	1048	48.5996	44.5611	39.4902	44.7696	50.0341	37.5043
Ankib1	0.338088	4.99013	0.226278	0.952989	875	914	743	1170	1391	698	28.8303	29.4283	25.7832	37.4146	43.8271	24.979
Ankle2	-0.145135	2.71898	0.722837	1	264	136	215	166	274	129	8.69851	4.37883	7.46081	5.30839	8.63309	4.61647
Ankmy2	0.0382561	7.62816	0.868326	1	4511	7184	5922	6287	6038	5865	148.632	231.306	205.502	201.047	190.243	209.888
Ankra2	-0.0345014	4.5689	0.89946	1	679	692	784	774	679	671	22.3723	22.2805	27.2059	24.7512	21.3937	24.0128
Ankrd10	0.0228332	8.00332	0.939498	1	8260	5602	8961	5836	12243	5680	272.158	180.369	310.96	186.625	385.748	203.268
Ankrd12	-0.0530667	7.42966	0.805474	1	5876	5576	4420	5085	5732	4591	193.608	179.532	153.38	162.609	180.602	164.296
Ankrd13a	0.078167	4.1536	0.818216	1	715	496	352	460	767	440	23.5585	15.9699	12.2149	14.71	24.1664	15.7461
Ankrd13c	0.438258	4.34842	0.129253	0.857206	553	604	405	616	851	659	18.2207	19.4472	14.0541	19.6986	26.813	23.5834
Ankrd13d	-0.23135	4.50112	0.430131	1	836	602	756	517	809	567	27.5453	19.3828	26.2343	16.5328	25.4897	20.291
Ankrd16	-0.0681878	2.63795	0.852383	1	216	197	157	168	210	169	7.11696	6.34287	5.44812	5.37235	6.6166	6.04793
Ankrd17	-0.0207828	7.54432	0.927917	1	5895	5654	5405	6246	6823	3941	194.234	182.044	187.561	199.736	214.977	141.035
Ankrd23	-0.896491	0.493	0.107821	0.821871	72	32	53	18	48	20	2.37232	1.03031	1.83918	0.575609	1.51237	0.715732
Ankrd24	0.0684692	3.89972	0.835217	1	445	519	350	458	338	569	14.6623	16.7104	12.1455	14.646	10.6496	20.3626
Ankrd27	0.395464	5.80945	0.147966	0.881054	1135	1673	1553	2290	2322	1244	37.397	53.8661	53.8913	73.2302	73.1607	44.5185
Ankrd29	-0.552407	1.75404	0.177064	0.916321	110	116	128	108	84	54	3.62438	3.73489	4.44178	3.45365	2.64664	1.93248
Ankrd32	0.0945988	6.94633	0.668903	1	3449	4147	3184	4338	3594	3631	113.641	133.522	110.489	138.722	113.238	129.941
Ankrd34a	-0.446033	3.04623	0.206527	0.948783	362	259	233	276	186	171	11.9275	8.3391	8.08543	8.826	5.86042	6.1195
Ankrd34b	-2.7503	0.752185	6.23201e-06	0.00218666	121	51	82	10	6	21	3.98682	1.64206	2.84552	0.319783	0.189046	0.751518
Ankrd37	-0.00570378	1.6286	1	1	74	167	37	91	30	146	2.43822	5.37695	1.28395	2.91002	0.945229	5.22484
Ankrd39	-0.585221	4.52748	0.0534196	0.654189	1043	584	854	490	659	524	34.3657	18.8032	29.635	15.6693	20.7635	18.7522
Ankrd40	0.595664	4.12864	0.0741702	0.734296	309	623	328	570	806	539	10.1812	20.0589	11.3821	18.2276	25.3952	19.289
Ankrd42	0.00706279	4.25796	0.982919	1	534	606	575	630	678	442	17.5947	19.5116	19.9533	20.1463	21.3622	15.8177
Ankrd44	0.396479	4.32314	0.243482	0.960937	540	495	517	689	1043	366	17.7924	15.9377	17.9406	22.033	32.8625	13.0979
Ankrd46	-0.161386	9.19085	0.448526	1	17861	19783	18026	17301	14983	17598	588.5	636.959	625.528	553.256	472.079	629.772
Ankrd49	-0.215939	6.42881	0.351095	0.999484	2421	2790	3111	2487	2322	2411	79.7693	89.8305	107.956	79.5299	73.1607	86.2814
Ankrd50	-0.124465	4.66906	0.748016	1	875	520	975	973	968	313	28.8303	16.7426	33.8339	31.1148	30.4994	11.2012
Ankrd52	0.102682	2.18307	0.836546	1	153	89	145	173	208	50	5.04118	2.86556	5.03171	5.53224	6.55359	1.78933
Ankrd54	0.540212	2.40383	0.147727	0.881054	143	151	92	167	227	170	4.71169	4.86179	3.19253	5.34037	7.15223	6.08372
Ankrd55	-1.30081	1.48809	0.00592058	0.202056	151	101	100	26	64	53	4.97528	3.25193	3.47014	0.831435	2.01649	1.89669
Ankrd6	0.255349	6.98609	0.334902	0.998357	2730	3254	4376	5075	4702	2884	89.9505	104.77	151.853	162.29	148.149	103.208
Anks1a	0.162188	3.7898	0.59421	1	454	418	304	472	505	352	14.9588	13.4585	10.5492	15.0937	15.9114	12.5969
Anks1b	-0.220024	5.00305	0.437655	1	1088	840	1165	1190	812	700	35.8484	27.0457	40.4272	38.0541	25.5842	25.0506
Anks3	0.0597739	5.68316	0.802585	1	1730	1347	1452	1533	1765	1467	57.0016	43.3698	50.3865	49.0227	55.611	52.4989
Anks4b	-0.844135	-0.93874	0.251439	0.962994	24	12	17	11	2	16	0.790774	0.386368	0.589924	0.351761	0.0630153	0.572585
Anks6	-0.273309	3.14591	0.528496	1	421	173	271	155	392	183	13.8715	5.57014	9.40409	4.95663	12.351	6.54894
Ankzf1	0.308708	6.15551	0.186127	0.929769	1824	1914	1993	2414	2885	1909	60.0988	61.6257	69.1599	77.1955	90.8995	68.3166
Ano1	-0.850546	-1.25581	0.217187	0.949791	14	14	13	6	13	4	0.461285	0.450762	0.451119	0.19187	0.409599	0.143146
Ano4	0.0413965	2.55213	0.916032	1	172	200	145	190	227	123	5.66721	6.43946	5.03171	6.07587	7.15223	4.40175
Ano6	0.141534	4.07579	0.682896	1	403	410	618	664	651	310	13.2784	13.2009	21.4455	21.2336	20.5115	11.0938
Anp32a	-0.0502467	5.7406	0.851471	1	1377	2311	1245	1596	1803	1385	45.3706	74.408	43.2033	51.0373	56.8083	49.5644
Anp32b	-0.224695	4.54192	0.459416	1	1004	667	592	628	559	743	33.0807	21.4756	20.5432	20.0823	17.6128	26.5894
Anp32e	-0.0537452	7.93331	0.819495	1	6774	7498	8131	9150	5906	6728	223.196	241.415	282.157	292.601	186.084	240.772
Antxr1	-0.803622	0.25062	0.157819	0.893002	73	25	31	29	30	16	2.40527	0.804933	1.07574	0.927369	0.945229	0.572585
Anxa1	0.391687	0.540013	0.477727	1	55	39	15	40	67	37	1.81219	1.2557	0.520521	1.27913	2.11101	1.3241
Anxa11	0.906957	2.52772	0.0348811	0.549072	104	155	100	350	129	197	3.42669	4.99058	3.47014	11.1924	4.06448	7.04996
Anxa2	-0.235924	2.1023	0.602525	1	163	157	95	78	97	171	5.37067	5.05498	3.29664	2.4943	3.05624	6.1195
Anxa3	0.852655	0.308035	0.26477	0.971198	8	46	22	8	59	68	0.263591	1.48108	0.763431	0.255826	1.85895	2.43349
Anxa4	-0.942433	1.26847	0.0323608	0.529542	94	74	109	54	39	52	3.0972	2.3826	3.78246	1.72683	1.2288	1.8609
Anxa5	-0.0824072	4.22105	0.79918	1	587	722	425	530	424	667	19.341	23.2465	14.7481	16.9485	13.3592	23.8696
Anxa6	-0.223997	6.92572	0.353803	0.999484	3767	3922	4103	3271	2803	4007	124.118	126.278	142.38	104.601	88.3159	143.397
Anxa7	-0.451047	5.17671	0.0827559	0.755489	1408	1370	997	1079	810	880	46.392	44.1103	34.5973	34.5045	25.5212	31.4922
Aoc2-ps1	-0.4123	2.22596	0.360531	1	244	87	143	96	169	97	8.03953	2.80117	4.9623	3.06991	5.32479	3.4713
Aox3	-0.513818	2.00908	0.303001	0.985295	232	60	127	73	105	116	7.64414	1.93184	4.40708	2.33441	3.3083	4.15124
Ap1ar	0.0295886	4.56851	0.927096	1	904	565	642	609	1043	541	29.7858	18.1915	22.2783	19.4748	32.8625	19.3605
Ap1b1	0.00726306	7.65894	0.973639	1	5776	6108	6271	7112	6559	4849	190.313	196.661	217.613	227.429	206.659	173.529
Ap1g1	0.387528	6.46469	0.221927	0.952064	1877	2120	2862	4373	3331	1545	61.8451	68.2583	99.3155	139.841	104.952	55.2903
Ap1m1	-0.0536125	8.50008	0.798556	1	10537	12704	10084	10744	10682	10777	347.183	409.035	349.929	343.574	336.565	385.672
Ap1s1	0.0121273	7.68044	0.958989	1	5856	6946	5649	6287	5059	7192	192.949	223.643	196.028	201.047	159.397	257.377
Ap1s2	0.172242	6.87796	0.47769	1	2494	3788	3674	4169	3456	3674	82.1746	121.963	127.493	133.317	108.89	131.48
Ap1s3	-0.420788	0.516346	0.40468	1	59	59	24	37	37	32	1.94398	1.89964	0.832834	1.1832	1.16578	1.14517
Ap2a1	-0.161589	5.58167	0.521028	1	1562	1485	1505	1665	1518	960	51.4662	47.813	52.2257	53.2438	47.8286	34.3551
Ap2a2	-0.183809	6.60991	0.517308	1	3762	2392	3184	3265	3532	1634	123.954	77.016	110.489	104.409	111.285	58.4753
Ap2b1	-0.221695	9.08979	0.418548	1	17945	13921	20757	20474	16629	9233	591.268	448.219	720.298	654.723	523.94	330.417
Ap2m1	-0.100145	11.3028	0.641442	1	75051	85980	74939	70981	69051	80207	2472.85	2768.33	2600.49	2269.85	2175.63	2870.33
Ap2s1	0.0502693	6.31168	0.844997	1	2465	2504	2078	2711	1778	2782	81.219	80.6221	72.1096	86.693	56.0206	99.5583
Ap3b1	0.136714	4.39764	0.61243	1	644	625	539	699	710	595	21.2191	20.1233	18.7041	22.3528	22.3704	21.293
Ap3d1	-0.171009	6.5397	0.487753	1	3835	2525	2529	2442	3094	2426	126.359	81.2982	87.7599	78.0909	97.4846	86.8182
Ap3m1	0.336325	7.60098	0.252264	0.962994	2971	7659	4904	6492	6150	6942	97.8912	246.599	170.176	207.603	193.772	248.43
Ap3m2	-0.179297	5.68079	0.483422	1	1483	1974	1464	1226	1446	1660	48.8632	63.5575	50.8029	39.2053	45.56	59.4057
Ap3s1	-0.0574279	5.60987	0.812209	1	1507	1549	1432	1640	1248	1443	49.654	49.8736	49.6924	52.4443	39.3215	51.64
Ap3s2	0.0798402	6.79256	0.744739	1	2866	3968	2910	3297	2985	3971	94.4315	127.759	100.981	105.432	94.0503	142.108
Ap4b1	0.36132	5.70794	0.231456	0.955237	905	2144	1102	2043	1724	1578	29.8188	69.031	38.241	65.3316	54.3192	56.4712
Ap4e1	0.265642	2.29558	0.517358	1	123	150	124	214	189	85	4.05271	4.8296	4.30298	6.84335	5.95494	3.04186
Ap4m1	-0.0254471	4.88182	0.927404	1	896	818	956	1003	1058	616	29.5222	26.3374	33.1746	32.0742	33.3351	22.0445
Ap4s1	-0.0119339	1.81262	0.991086	1	136	81	95	80	122	109	4.48105	2.60798	3.29664	2.55826	3.84393	3.90074
Ap5b1	-0.100868	4.25855	0.760339	1	859	401	519	512	656	508	28.3031	12.9111	18.01	16.3729	20.669	18.1796
Ap5m1	0.348014	4.5631	0.255779	0.963798	458	829	589	807	1031	584	15.0906	26.6916	20.4391	25.8064	32.4844	20.8994
Ap5s1	0.564912	4.20719	0.0911745	0.774656	298	675	374	742	600	650	9.81877	21.7332	12.9783	23.7279	18.9046	23.2613
Ap5z1	0.163857	5.12022	0.524659	1	865	1228	870	1133	1266	948	28.5008	39.5383	30.1902	36.2314	39.8887	33.9257
Apaf1	-0.175987	5.16335	0.490537	1	1211	1094	1116	1088	1227	763	39.9011	35.2239	38.7268	34.7923	38.6599	27.3052
Apba1	0.207425	1.72492	0.656193	1	129	49	92	108	131	79	4.25041	1.57767	3.19253	3.45365	4.1275	2.82714
Apba2	-0.301654	7.56994	0.163873	0.899372	6232	5992	6655	5876	5525	4149	205.338	192.926	230.938	187.904	174.08	148.479
Apba3	0.762386	2.78583	0.0460641	0.609915	99	212	147	320	266	200	3.26194	6.82583	5.10111	10.233	8.38103	7.15732
Apbb1	-0.135414	9.54186	0.506099	1	22517	24751	23112	22428	22216	19950	741.91	796.916	802.019	717.208	699.974	713.942
Apbb1ip	-0.751226	-0.391631	0.178412	0.918562	36	22	21	13	18	16	1.18616	0.708341	0.72873	0.415717	0.567137	0.572585
Apbb3	0.125691	6.08326	0.610127	1	1865	1838	2125	2363	2589	1534	61.4497	59.1787	73.7405	75.5646	81.5733	54.8966
Apc	-0.00674034	8.77438	0.979752	1	14204	11967	13348	17661	15006	7622	468.006	385.305	463.195	564.768	472.804	272.765
Apc2	0.119892	6.80148	0.60391	1	3520	3619	2537	3523	4173	2911	115.98	116.522	88.0375	112.659	131.481	104.175
Apeh	0.0379327	6.09322	0.865541	1	1956	2109	2005	2224	2128	1932	64.448	67.9041	69.5764	71.1196	67.0482	69.1397
Apex1	0.222786	8.77582	0.330955	0.99635	10987	15212	10421	13575	13368	15670	362.01	489.786	361.624	434.105	421.194	560.776
Apex2	0.408283	3.91596	0.21562	0.948783	335	566	273	598	463	495	11.0379	18.2237	9.47349	19.123	14.588	17.7144
Aph1a	0.0862201	5.61804	0.737193	1	1393	1484	1414	2056	1389	1174	45.8978	47.7808	49.0678	65.7473	43.7641	42.0134
Aph1b	-0.326525	5.53231	0.218179	0.949791	1608	1149	1853	1216	1228	1270	52.9818	36.9947	64.3017	38.8856	38.6914	45.449
Api5	0.0488874	7.51152	0.830857	1	4669	5543	5926	6563	6139	4280	153.838	178.47	205.641	209.873	193.425	153.167
Apip	0.0868409	4.17302	0.79353	1	513	654	413	619	373	671	16.9028	21.057	14.3317	19.7945	11.7523	24.0128
Apitd1	0.144381	5.40746	0.58056	1	1339	1319	985	1197	1254	1557	44.1186	42.4683	34.1809	38.278	39.5106	55.7197
Aplf	0.51724	2.24123	0.181227	0.922443	130	140	78	149	165	182	4.28336	4.50762	2.70671	4.76476	5.19876	6.51316
Apln	-0.618285	0.0878349	0.257943	0.964842	47	29	33	13	30	28	1.5486	0.933722	1.14515	0.415717	0.945229	1.00202
Aplnr	-0.219716	2.1332	0.629146	1	235	85	100	102	128	131	7.74299	2.73677	3.47014	3.26178	4.03298	4.68804
Aplp1	-0.314554	7.51254	0.214897	0.948783	8461	5223	4614	4573	5285	4901	278.781	168.167	160.112	146.237	166.518	175.39
Aplp2	0.133163	7.11754	0.580503	1	4093	3980	3867	5941	4115	3240	134.86	128.145	134.19	189.983	129.654	115.949
Apmap	0.0248304	5.71086	0.917291	1	1435	1551	1682	1523	1815	1464	47.2817	49.938	58.3678	48.7029	57.1864	52.3915
Apoa1bp	0.360495	6.71239	0.155011	0.887995	2669	3263	2372	3505	2801	4280	87.9406	105.06	82.3118	112.084	88.2529	153.167
Apobec1	0.677331	0.704137	0.163794	0.899372	42	41	26	45	54	74	1.38385	1.32009	0.902237	1.43902	1.70141	2.64821
Apobec2	-0.0774908	1.14598	0.865311	1	59	60	79	56	84	51	1.94398	1.93184	2.74141	1.79078	2.64664	1.82512
Apobec4	-0.266772	-1.43213	0.762798	1	5	12	13	13	3	9	0.164744	0.386368	0.451119	0.415717	0.0945229	0.322079
Apobr	-0.470684	-1.19224	0.586996	1	26	2	11	13	3	12	0.856671	0.0643946	0.381716	0.415717	0.0945229	0.429439
Apoc1	0.423046	-0.145786	0.494497	1	23	23	19	17	15	53	0.757825	0.740538	0.659327	0.54363	0.472614	1.89669
Apod	-0.361407	1.58814	0.540008	1	133	79	87	30	51	145	4.3822	2.54359	3.01902	0.959348	1.60689	5.18905
Apoe	0.494218	7.25968	0.0261563	0.476432	3618	3728	4102	6473	5196	4660	119.209	120.032	142.345	206.995	163.714	166.765
Apold1	-0.82942	-0.0652605	0.198536	0.94412	67	15	21	25	14	19	2.20758	0.48296	0.72873	0.799456	0.441107	0.679945
Apom	0.0462725	1.98402	0.921101	1	130	86	128	97	107	151	4.28336	2.76897	4.44178	3.10189	3.37132	5.40377
Apoo	-0.213144	5.20488	0.462202	1	1182	1313	1077	1106	693	1261	38.9456	42.2751	37.3734	35.3679	21.8348	45.1269
Apool	0.250378	3.86171	0.443081	1	277	516	401	481	412	526	9.12684	16.6138	13.9153	15.3815	12.9811	18.8237
Apopt1	-0.0443097	5.33417	0.869583	1	1300	1361	1038	1084	1042	1439	42.8336	43.8205	36.0201	34.6644	32.831	51.4969
App	-0.040427	7.66634	0.8467	1	6264	5880	6399	6133	6465	5613	206.392	189.32	222.054	196.123	203.697	200.87
Appbp2	0.118754	6.33535	0.634001	1	2533	2160	2279	2622	3319	1776	83.4596	69.5462	79.0846	83.847	104.574	63.557
Appl2	0.394091	4.59519	0.175311	0.913556	448	754	676	868	961	673	14.7611	24.2768	23.4582	27.7571	30.2788	24.0844
Aprt	0.163956	6.78057	0.499298	1	2915	3524	2922	3364	2933	4146	96.046	113.463	101.398	107.575	92.4119	148.371
Aptx	-0.178146	5.85357	0.447724	1	1661	2080	1794	1749	1526	1637	54.7281	66.9704	62.2544	55.93	48.0806	58.5826
Aqp11	-0.709706	1.51835	0.0923766	0.776586	106	114	94	61	52	78	3.49258	3.67049	3.26193	1.95067	1.6384	2.79135
Aqp3	-0.167881	-0.690486	0.797986	1	20	18	15	10	17	20	0.658978	0.579552	0.520521	0.319783	0.53563	0.715732
Aqp4	0.702912	6.1907	0.0257765	0.472907	1152	1439	2373	3689	2799	1818	37.9571	46.3319	82.3465	117.968	88.1899	65.06
Aqr	0.0345074	6.86107	0.900757	1	3074	3208	4029	4501	4263	2080	101.285	103.289	139.812	143.934	134.317	74.4361
Araf	0.0860179	7.53084	0.702738	1	4881	6307	5019	5491	5361	6333	160.824	203.068	174.166	175.593	168.912	226.636
Arap2	-0.767263	2.27999	0.183817	0.928184	311	63	168	80	198	51	10.2471	2.02843	5.82984	2.55826	6.23851	1.82512
Arc	-0.775374	0.461245	0.0940174	0.782526	46	47	56	28	34	26	1.51565	1.51327	1.94328	0.895391	1.07126	0.930451
Arcn1	0.0453049	8.09952	0.83872	1	6714	8820	8776	9592	8714	7105	221.219	283.98	304.54	306.735	274.558	254.264
Arel1	-0.108103	6.98508	0.722474	1	4002	3041	4735	4473	4892	1912	131.861	97.912	164.311	143.039	154.135	68.4239
Arf1	-0.0766799	8.81441	0.724256	1	12323	15468	13896	13130	12288	14181	406.029	498.028	482.211	419.874	387.166	507.489
Arf2	-0.155233	8.29143	0.457613	1	9204	10301	10239	9120	9004	8771	303.262	331.665	355.308	291.642	283.695	313.884
Arf3	-0.169482	6.86058	0.479508	1	4601	3420	3088	3078	4078	2824	151.598	110.115	107.158	98.4291	128.488	101.061
Arf4	-0.0375867	9.70028	0.86939	1	20978	29195	25844	25831	21624	26705	691.202	940.001	896.824	826.03	681.321	955.681
Arf5	-0.110566	5.05331	0.711593	1	1436	900	776	834	913	1123	47.3146	28.9776	26.9283	26.6699	28.7665	40.1883
Arf6	0.189107	2.59341	0.610268	1	194	183	128	188	244	150	6.39209	5.89211	4.44178	6.01191	7.68786	5.36799
Arfgap1	-0.0629657	5.60781	0.796345	1	1664	1285	1530	1652	1463	1229	54.827	41.3736	53.0932	52.8281	46.0957	43.9817
Arfgap2	0.0577981	7.8775	0.784503	1	6300	7602	6882	7421	8169	6279	207.578	244.764	238.815	237.311	257.386	224.704
Arfgap3	0.364546	6.16319	0.141009	0.875212	1561	2502	1608	2434	2512	2370	51.4332	80.5577	55.7999	77.8351	79.1472	84.8142
Arfgef1	0.55016	5.58721	0.035306	0.549072	1199	1305	1019	1859	2225	1162	39.5057	42.0175	35.3608	59.4476	70.1045	41.584
Arfgef2	0.0506275	2.733	0.895518	1	253	156	174	252	218	144	8.33607	5.02278	6.03805	8.05852	6.86866	5.15327
Arfip1	0.230948	3.73319	0.455556	1	295	467	339	474	476	355	9.71992	15.0361	11.7638	15.1577	14.9976	12.7042
Arfip2	0.170538	5.60056	0.485121	1	1371	1428	1315	1532	1368	1729	45.1729	45.9778	45.6324	48.9907	43.1024	61.875
Arfrp1	0.0902165	6.13057	0.713938	1	1792	2558	1787	2119	2031	2370	59.0444	82.3607	62.0115	67.7619	63.992	84.8142
Arg1	0.287422	4.48634	0.368762	1	383	796	638	753	644	820	12.6194	25.6291	22.1395	24.0796	20.2909	29.345
Arg2	0.131049	6.3714	0.557953	1	2147	2724	2261	2748	2718	2401	70.7413	87.7055	78.4599	87.8762	85.6377	85.9236
Arglu1	0.0640209	6.38638	0.814579	1	3209	1812	2338	2203	3396	2204	105.733	58.3415	81.1319	70.4481	107	78.8736
Arhgap1	-0.165698	7.72792	0.445853	1	6480	6296	7379	5797	7058	5353	213.509	202.714	256.062	185.378	222.381	191.566
Arhgap10	-0.700594	1.19812	0.115119	0.828556	99	74	76	66	39	49	3.26194	2.3826	2.63731	2.11056	1.2288	1.75354
Arhgap11a	0.015881	3.40431	0.966628	1	332	301	310	359	414	201	10.939	9.69139	10.7574	11.4802	13.0442	7.1931
Arhgap12	0.318047	6.73968	0.222213	0.952064	2092	3267	3202	4449	3855	2566	68.9291	105.189	111.114	142.271	121.462	91.8284
Arhgap15	-0.661172	0.0189353	0.292879	0.980303	41	30	34	19	8	38	1.3509	0.965919	1.17985	0.607587	0.252061	1.35989
Arhgap17	0.464989	2.97146	0.203434	0.948175	155	243	192	302	354	174	5.10708	7.82395	6.66267	9.65743	11.1537	6.22686
Arhgap18	-0.10182	4.28436	0.738064	1	453	720	640	642	476	578	14.9259	23.1821	22.2089	20.53	14.9976	20.6846
Arhgap20	-1.43941	2.52885	0.000827907	0.0555905	348	126	274	97	92	90	11.4662	4.05686	9.50819	3.10189	2.8987	3.22079
Arhgap21	-0.0551461	6.56384	0.85096	1	3545	2059	3053	3588	3296	1665	116.804	66.2943	105.943	114.738	103.849	59.5847
Arhgap22	0.565995	-1.32886	0.43773	1	11	4	9	19	5	12	0.362438	0.128789	0.312313	0.607587	0.157538	0.429439
Arhgap24	-1.52441	0.541789	0.00888139	0.261048	73	32	80	10	32	23	2.40527	1.03031	2.77611	0.319783	1.00824	0.823091
Arhgap25	-1.29227	0.0103997	0.117653	0.837142	83	9	29	4	13	31	2.73476	0.289776	1.00634	0.127913	0.409599	1.10938
Arhgap26	-0.247994	-1.06269	0.737855	1	12	9	19	14	19	2	0.395387	0.289776	0.659327	0.447696	0.598645	0.0715732
Arhgap28	-0.702878	0.81717	0.126076	0.855239	60	57	72	50	39	29	1.97693	1.83525	2.4985	1.59891	1.2288	1.03781
Arhgap29	-0.804855	2.91313	0.0344748	0.545957	334	309	217	221	187	93	11.0049	9.94897	7.53021	7.06719	5.89193	3.32815
Arhgap31	-0.988497	0.993402	0.161639	0.894114	84	31	113	38	77	6	2.76771	0.998117	3.92126	1.21517	2.42609	0.214719
Arhgap35	-0.233872	8.00697	0.337649	0.999484	9260	7231	8530	7886	9017	4829	305.107	232.819	296.003	252.18	284.104	172.813
Arhgap39	0.546081	4.51457	0.0541342	0.658287	538	627	509	794	1071	615	17.7265	20.1877	17.663	25.3907	33.7447	22.0087
Arhgap4	-0.0614543	2.98107	0.89485	1	363	162	196	205	389	116	11.9605	5.21597	6.80148	6.55554	12.2565	4.15124
Arhgap5	-0.572708	5.2028	0.0361201	0.553548	1517	1209	1239	1123	995	598	49.9835	38.9266	42.9951	35.9116	31.3501	21.4004
Arhgap8	-1.27819	-0.881785	0.0825952	0.755489	10	25	26	1	13	11	0.329489	0.804933	0.902237	0.0319783	0.409599	0.393652
Arhgdia	-0.105038	9.68966	0.618495	1	24015	29533	23780	24120	23432	24520	791.268	950.883	825.2	771.315	738.287	877.487
Arhgdib	-1.23681	4.436	0.0059028	0.202056	1319	839	589	313	178	642	43.4596	27.0135	20.4391	10.0092	5.60836	22.975
Arhgdig	-0.639913	0.621068	0.273557	0.971349	98	26	38	23	42	39	3.22899	0.83713	1.31865	0.7355	1.32332	1.39568
Arhgef1	-0.184125	3.75777	0.668148	1	720	206	363	376	543	242	23.7232	6.63265	12.5966	12.0238	17.1086	8.66035
Arhgef11	-0.203749	5.59569	0.544537	1	1880	1161	1607	1669	1859	634	61.9439	37.3811	55.7652	53.3717	58.5727	22.6887
Arhgef12	-0.524735	5.01859	0.0748943	0.734422	1359	949	1129	917	1029	498	44.7776	30.5553	39.1779	29.3241	32.4214	17.8217
Arhgef15	-0.824551	0.00104628	0.126685	0.855239	42	37	29	27	25	10	1.38385	1.1913	1.00634	0.863413	0.787691	0.357866
Arhgef16	1.5352	-1.12575	0.0324199	0.529542	13	2	3	22	13	18	0.428336	0.0643946	0.104104	0.703522	0.409599	0.644158
Arhgef18	0.138277	2.36058	0.721734	1	198	137	102	153	179	151	6.52388	4.41103	3.53955	4.89267	5.63987	5.40377
Arhgef19	0.0412425	1.63365	0.929541	1	94	72	103	79	92	107	3.0972	2.31821	3.57425	2.52628	2.8987	3.82916
Arhgef2	0.215124	6.73075	0.500654	1	2897	2528	3397	4737	4255	1580	95.453	81.3948	117.881	151.481	134.065	56.5428
Arhgef25	0.194101	4.65937	0.482944	1	833	742	553	865	735	835	27.4464	23.8904	19.1899	27.6612	23.1581	29.8818
Arhgef28	-0.940304	1.10932	0.0415619	0.589214	92	93	64	32	65	34	3.0313	2.99435	2.22089	1.0233	2.048	1.21674
Arhgef3	-0.833054	3.68372	0.0102213	0.282671	552	374	545	348	255	235	18.1878	12.0418	18.9123	11.1284	8.03445	8.40985
Arhgef37	0.248777	3.42833	0.519157	1	284	313	285	479	442	156	9.35749	10.0778	9.88991	15.3176	13.9264	5.58271
Arhgef39	0.2384	3.24757	0.467492	1	312	208	259	313	307	306	10.2801	6.69704	8.98767	10.0092	9.67284	10.9507
Arhgef40	0.179754	4.31253	0.574378	1	732	466	478	678	836	421	24.1186	15.0039	16.5873	21.6813	26.3404	15.0661
Arhgef6	-1.35545	-0.775214	0.0559013	0.667723	15	22	30	8	18	1	0.494233	0.708341	1.04104	0.255826	0.567137	0.0357866
Arhgef7	-0.268058	7.40099	0.297668	0.983584	6115	4421	6051	4626	6251	3213	201.483	142.344	209.978	147.931	196.954	114.982
Arhgef9	-0.197041	5.56957	0.419567	1	1638	1338	1583	1460	1509	1071	53.9703	43.08	54.9324	46.6882	47.545	38.3274
Arid1a	0.111933	7.89298	0.617164	1	6945	7277	6401	7807	9297	5531	228.83	234.3	222.124	249.654	292.926	197.936
Arid3b	0.438502	3.42516	0.174737	0.913385	275	285	258	386	481	261	9.06095	9.17623	8.95297	12.3436	15.1552	9.3403
Arid4a	0.342991	6.17676	0.158173	0.893002	1585	2440	1740	2496	2378	2452	52.224	78.5614	60.3805	79.8177	74.9251	87.7487
Arid4b	0.0865534	1.70056	0.847549	1	80	95	103	133	74	91	2.63591	3.05874	3.57425	4.25311	2.33156	3.25658
Arid5a	-0.318015	2.47454	0.429636	1	135	178	234	159	107	174	4.4481	5.73112	8.12013	5.08454	3.37132	6.22686
Arid5b	0.327166	5.24586	0.176559	0.915658	975	1064	992	1398	1333	1111	32.1252	34.2579	34.4238	44.7056	41.9997	39.7589
Arih1	0.403119	4.96505	0.140352	0.875212	848	928	654	1295	1189	771	27.9407	29.8791	22.6947	41.4118	37.4626	27.5915
Arih2	-0.170956	7.09473	0.506442	1	4058	4042	4907	4120	5203	2512	133.707	130.142	170.28	131.75	163.934	89.8959
Arl1	0.159299	6.40434	0.502966	1	1984	2959	2284	2852	2541	2701	65.3706	95.2719	79.2581	91.202	80.0609	96.6595
Arl10	0.196017	5.01812	0.460492	1	757	1092	874	1254	994	899	24.9423	35.1595	30.329	40.1007	31.3186	32.1721
Arl11	0.861514	-1.74557	0.423896	1	1	12	2	0	14	13	0.0329489	0.386368	0.0694029	0	0.441107	0.465225
Arl13b	0.145241	4.82745	0.582125	1	847	797	782	866	848	974	27.9077	25.6613	27.1365	27.6932	26.7185	34.8561
Arl14ep	0.151692	5.28587	0.546897	1	930	1288	1112	1215	1247	1253	30.6425	41.4701	38.588	38.8536	39.29	44.8406
Arl2	0.0846426	6.44357	0.749849	1	2578	2947	2116	2515	2098	3411	84.9423	94.8855	73.4282	80.4253	66.103	122.068
Arl2bp	-0.316298	5.07455	0.311449	0.988467	1656	993	731	746	1063	909	54.5634	31.9719	25.3667	23.8558	33.4926	32.53
Arl3	0.141569	7.59079	0.585677	1	5663	6219	4696	5664	4611	7827	186.59	200.235	162.958	181.125	145.282	280.102
Arl4a	-0.577193	4.896	0.0408412	0.587152	1212	1017	981	655	610	877	39.9341	32.7447	34.0421	20.9458	19.2197	31.3848
Arl4d	-0.399564	2.38953	0.329139	0.996148	225	176	132	104	112	183	7.4135	5.66673	4.58059	3.32574	3.52885	6.54894
Arl5a	-0.292614	1.11394	0.541987	1	104	56	49	50	63	58	3.42669	1.80305	1.70037	1.59891	1.98498	2.07562
Arl5b	0.371231	5.19982	0.284228	0.976635	664	1204	1018	1861	1336	629	21.8781	38.7656	35.3261	59.5115	42.0942	22.5098
Arl6	0.430087	5.71573	0.147091	0.881054	908	1941	1203	1723	1580	2121	29.9176	62.495	41.7458	55.0985	49.7821	75.9033
Arl6ip1	0.0590724	9.59409	0.789992	1	20659	27478	20332	24032	21855	25395	680.691	884.718	705.549	768.501	688.599	908.8
Arl6ip4	0.0934765	5.79704	0.694974	1	1626	1724	1502	1563	1714	1901	53.5749	55.5082	52.1215	49.982	54.0041	68.0303
Arl6ip5	0.0436902	6.78008	0.86491	1	2824	4016	2944	3638	2553	3849	93.0477	129.304	102.161	116.337	80.439	137.743
Arl6ip6	0.653233	5.90979	0.0233389	0.461816	925	1945	1353	2564	1821	2261	30.4777	62.6238	46.951	81.9922	57.3754	80.9134
Arl8a	-0.104535	5.88763	0.700556	1	2580	1637	1329	1580	1913	1682	85.0082	52.707	46.1182	50.5256	60.2741	60.193
Arl8b	-0.00650147	7.9361	0.977746	1	6334	8499	7315	9260	7435	5658	208.698	273.645	253.841	296.119	234.259	202.48
Armc1	0.190671	6.65276	0.462704	1	1909	3746	2831	3491	3210	3040	62.8994	120.611	98.2397	111.636	101.139	108.791
Armc10	0.685445	5.40355	0.035902	0.551942	1148	953	827	1383	2566	873	37.8253	30.684	28.6981	44.2259	80.8486	31.2417
Armc5	0.149816	4.26309	0.622197	1	617	606	420	631	787	430	20.3295	19.5116	14.5746	20.1783	24.7965	15.3882
Armc6	-0.104825	5.23581	0.673478	1	1079	1309	1131	1000	1269	1028	35.5519	42.1463	39.2473	31.9783	39.9832	36.7886
Armc7	0.262755	5.42188	0.40418	1	772	1659	1092	1518	1027	1654	25.4365	53.4153	37.894	48.543	32.3583	59.191
Armc8	0.0502647	5.95188	0.837329	1	1458	2271	1761	2031	2050	1654	48.0395	73.1201	61.1092	64.9478	64.5906	59.191
Armc9	-0.0856123	7.23545	0.685985	1	4510	4671	4792	4353	4888	4059	148.6	150.394	166.289	139.201	154.009	145.258
Armcx2	0.170664	6.95248	0.468652	1	2717	4304	3496	4307	3826	3773	89.5222	138.577	121.316	137.73	120.548	135.023
Armcx3	0.167267	7.38676	0.460322	1	3931	5859	4456	5887	5157	5035	129.522	188.644	154.63	188.256	162.485	180.185
Armcx6	0.121216	4.84891	0.675626	1	710	1138	651	952	802	955	23.3937	36.6405	22.5906	30.4433	25.2691	34.1762
Arnt	0.189975	4.68382	0.565135	1	607	562	973	935	1068	514	20	18.0949	33.7645	29.8997	33.6502	18.3943
Arnt2	-0.399002	7.44038	0.145524	0.881054	7051	4433	6265	4856	6071	2870	232.323	142.731	217.404	155.286	191.283	102.707
Arntl	0.0422656	3.42123	0.89757	1	393	310	246	314	351	316	12.9489	9.98117	8.53655	10.0412	11.0592	11.3086
Arpc1a	-0.0365786	8.65632	0.868555	1	11730	13977	11211	11969	10712	13263	386.491	450.022	389.038	382.748	337.51	474.637
Arpc1b	0.298793	4.70673	0.35046	0.999484	667	857	591	772	619	1175	21.9769	27.5931	20.5085	24.6872	19.5032	42.0492
Arpc2	-0.18632	7.3226	0.3995	1	5700	4629	5018	4093	5226	4290	187.809	149.041	174.132	130.887	164.659	153.524
Arpc3	-0.00575598	7.43787	0.98225	1	5378	5578	4732	5221	3854	6443	177.199	179.597	164.207	166.958	121.43	230.573
Arpc4	-0.0932706	8.73408	0.66437	1	13676	13489	12495	12824	11061	13340	450.609	434.31	433.594	410.089	348.506	477.393
Arpc5	0.124674	8.1154	0.58655	1	7310	9160	7494	9047	7333	9706	240.856	294.927	260.053	289.307	231.045	347.345
Arpc5l	0.178336	5.77903	0.456127	1	1646	1639	1365	1862	1547	1856	54.2339	52.7714	47.3675	59.5435	48.7423	66.4199
Arpp19	0.117706	6.30006	0.629971	1	2339	2259	2212	2543	1996	2840	77.0675	72.7337	76.7596	81.3207	62.8892	101.634
Arpp21	-0.621174	8.03214	0.0452003	0.608964	12242	5306	10875	5537	8580	4785	403.36	170.839	377.378	177.064	270.335	171.239
Arrb1	-0.362461	2.26403	0.477277	1	182	99	196	171	175	40	5.9967	3.18753	6.80148	5.46828	5.51384	1.43146
Arrb2	0.0952838	5.35594	0.691228	1	1189	1287	1095	1296	1408	1143	39.1762	41.4379	37.9981	41.4438	44.3627	40.9041
Arrdc1	0.051841	4.83541	0.853363	1	938	753	829	718	1129	795	30.9061	24.2446	28.7675	22.9604	35.5721	28.4503
Arrdc2	-0.173992	1.41498	0.71818	1	135	52	62	67	74	80	4.4481	1.67426	2.15149	2.14254	2.33156	2.86293
Arrdc3	-1.32073	5.91582	0.000509366	0.0389059	2538	1324	3809	1579	900	687	83.6243	42.6292	132.178	50.4937	28.3569	24.5854
Arrdc4	-1.38972	1.18568	0.00619822	0.208364	110	45	131	38	39	34	3.62438	1.44888	4.54589	1.21517	1.2288	1.21674
Arsa	-0.0911557	3.53115	0.764191	1	341	369	359	374	344	296	11.2356	11.8808	12.4578	11.9599	10.8386	10.5928
Arsb	0.0374942	1.55034	0.944349	1	99	80	76	98	88	78	3.26194	2.57579	2.63731	3.13387	2.77267	2.79135
Arse	-0.156593	-0.515364	0.851763	1	37	6	17	12	31	12	1.21911	0.193184	0.589924	0.383739	0.976737	0.429439
Arsg	0.55209	1.97235	0.231351	0.955237	62	105	114	100	228	94	2.04283	3.38072	3.95596	3.19783	7.18374	3.36394
Arsk	0.123441	2.55525	0.747702	1	115	181	204	192	170	187	3.78912	5.82771	7.07909	6.13982	5.3563	6.69209
Art3	1.22114	2.10669	0.00962351	0.27151	38	80	110	128	184	222	1.25206	2.57579	3.81716	4.09322	5.7974	7.94462
Arv1	-0.0610319	5.38933	0.811202	1	1411	1367	1086	1064	1284	1353	46.4909	44.0137	37.6858	34.0249	40.4558	48.4192
Arvcf	0.185889	4.19009	0.60952	1	635	387	509	544	921	325	20.9226	12.4604	17.663	17.3962	29.0185	11.6306
Arx	-1.02347	3.41738	0.0167881	0.382123	739	321	231	172	197	260	24.3492	10.3353	8.01603	5.50026	6.207	9.30451
As3mt	0.0761804	0.694578	0.897481	1	36	48	52	32	67	46	1.18616	1.54547	1.80447	1.0233	2.11101	1.64618
Asah1	0.196388	6.09002	0.41583	1	1536	2075	2100	2263	2084	2236	50.6095	66.8094	72.873	72.3668	65.6619	80.0188
Asap1	-0.253636	4.4833	0.423811	1	787	569	822	728	774	373	25.9308	18.3203	28.5246	23.2802	24.3869	13.3484
Asb1	0.0618639	2.89062	0.894021	1	192	145	305	330	260	105	6.32619	4.66861	10.5839	10.5528	8.19198	3.75759
Asb13	-0.549487	4.17763	0.0712506	0.724639	652	650	630	492	570	285	21.4827	20.9283	21.8619	15.7333	17.9594	10.1992
Asb14	-0.862441	0.0751716	0.271709	0.971349	63	3	48	11	34	19	2.07578	0.0965919	1.66567	0.351761	1.07126	0.679945
Asb2	-2.86651	0.672742	3.00144e-05	0.00529847	132	32	78	11	20	3	4.34925	1.03031	2.70671	0.351761	0.630153	0.10736
Asb3	0.271682	6.08876	0.272018	0.971349	1863	2214	1503	2751	1915	2091	61.3838	71.2849	52.1562	87.9722	60.3371	74.8297
Asb5	0.334616	-0.553383	0.600723	1	7	25	17	25	26	12	0.230642	0.804933	0.589924	0.799456	0.819198	0.429439
Asb6	0.0952107	5.91652	0.691525	1	1427	1923	1905	1811	2061	1792	47.0181	61.9154	66.1062	57.9126	64.9372	64.1295
Asb7	0.23734	2.78091	0.536545	1	169	186	207	319	227	132	5.56836	5.9887	7.1832	10.2011	7.15223	4.72383
Asb8	-0.0973327	7.07285	0.655872	1	3726	4466	4344	3853	3936	3992	122.768	143.793	150.743	123.212	124.014	142.86
Ascc1	0.0933328	6.80033	0.707499	1	3255	3775	2725	3463	2785	4094	107.249	121.545	94.5614	110.741	87.7488	146.51
Ascc2	0.142467	5.43623	0.591556	1	1080	1307	1315	1567	1672	930	35.5848	42.0819	45.6324	50.1099	52.6808	33.2815
Ascc3	0.261074	3.9276	0.422548	1	450	342	447	599	612	310	14.827	11.0115	15.5115	19.155	19.2827	11.0938
Ascl1	-0.290286	2.19008	0.438994	1	165	167	116	147	120	102	5.43657	5.37695	4.02537	4.7008	3.78092	3.65023
Ascl3	0.214738	0.598342	0.751371	1	50	45	26	46	89	10	1.64744	1.44888	0.902237	1.471	2.80418	0.357866
Asf1a	0.223316	4.64171	0.394338	1	651	735	686	797	834	802	21.4497	23.665	23.8052	25.4867	26.2774	28.7008
Asf1b	-0.083758	3.55559	0.813553	1	333	517	244	303	324	396	10.972	16.646	8.46715	9.68941	10.2085	14.1715
Ash1l	-0.0193213	6.74039	0.940016	1	3681	2902	3112	4025	3686	2055	121.285	93.4366	107.991	128.712	116.137	73.5414
Ash2l	0.287617	6.6013	0.231315	0.955237	2194	3223	2481	3884	2900	2918	72.2899	103.772	86.0942	124.204	91.3721	104.425
Asic1	-0.268931	5.66059	0.356485	0.999484	2118	1131	1713	1206	1879	1109	69.7858	36.4152	59.4435	38.5658	59.2028	39.6873
Asic2	-0.485002	3.37641	0.199678	0.945644	553	285	251	218	352	216	18.2207	9.17623	8.71006	6.97126	11.0907	7.7299
Asic3	-1.81711	-0.690982	0.00235785	0.111235	30	23	25	5	9	8	0.988467	0.740538	0.867536	0.159891	0.283569	0.286293
Asic4	-0.868959	0.214686	0.128627	0.855239	70	32	26	20	36	15	2.30642	1.03031	0.902237	0.639565	1.13427	0.536799
Asl	-0.0184112	5.94202	0.940701	1	1780	2010	1788	1839	1575	2086	58.649	64.7166	62.0462	58.808	49.6245	74.6508
Asmtl	0.120083	4.03951	0.72527	1	461	521	436	552	313	662	15.1894	16.7748	15.1298	17.652	9.86189	23.6907
Asna1	0.053092	6.44665	0.820659	1	2468	2899	2363	2718	2353	2941	81.3179	93.34	81.9995	86.9169	74.1375	105.248
Asns	-0.358917	6.02678	0.112857	0.828013	2187	2438	1989	1651	1889	1646	72.0592	78.4971	69.0211	52.7961	59.5179	58.9047
Asnsd1	0.116459	6.30362	0.627741	1	1902	2731	2208	2917	2244	2301	62.6688	87.9309	76.6208	93.2806	70.7031	82.3449
Aspdh	0.083326	1.46385	0.882472	1	98	60	77	64	156	37	3.22899	1.93184	2.67201	2.04661	4.91519	1.3241
Asphd2	0.0763629	2.94255	0.824582	1	236	231	203	189	293	229	7.77594	7.43758	7.04439	6.04389	9.23174	8.19513
Aspm	-0.122983	4.1488	0.698492	1	723	481	460	476	689	386	23.8221	15.4869	15.9627	15.2216	21.7088	13.8136
Asrgl1	0.311694	6.13175	0.215614	0.948783	1471	2178	1987	2405	2058	2544	48.4678	70.1258	68.9517	76.9077	64.8427	91.0411
Ass1	-1.04813	1.22635	0.05318	0.654004	75	107	95	35	21	75	2.47117	3.44511	3.29664	1.11924	0.66166	2.68399
Aste1	0.228686	3.56736	0.495541	1	228	460	295	413	408	338	7.51235	14.8108	10.2369	13.207	12.8551	12.0959
Astn1	-0.0743977	7.72542	0.806211	1	6815	5055	7601	8852	6952	3247	224.547	162.757	263.766	283.071	219.041	116.199
Astn2	-1.52308	0.399417	0.0133041	0.329178	107	24	37	18	26	15	3.52553	0.772736	1.28395	0.575609	0.819198	0.536799
Asun	0.676945	6.51517	0.0217007	0.441522	1361	3264	1760	3666	3878	2737	44.8435	105.092	61.0745	117.232	122.187	97.9479
Atad1	-0.0856819	7.87106	0.690913	1	6581	7263	7847	7609	6511	6506	216.837	233.849	272.302	243.323	205.146	232.827
Atad2	0.29796	4.18952	0.361061	1	450	505	514	826	677	346	14.827	16.2596	17.8365	26.414	21.3307	12.3822
Atad2b	0.135693	0.606913	0.823056	1	36	33	55	58	72	12	1.18616	1.06251	1.90858	1.85474	2.26855	0.429439
Atad3a	-0.0717317	6.54927	0.747516	1	2611	3189	2854	3017	2966	2343	86.0296	102.677	99.0379	96.4784	93.4516	83.8479
Atat1	-0.203217	8.32175	0.326412	0.995624	9938	10602	10327	9330	8804	8843	327.446	341.356	358.362	298.357	277.393	316.461
Atcay	-0.039407	9.43333	0.857211	1	18544	24007	20699	24556	18789	18676	611.004	772.961	718.285	785.258	591.997	668.35
Ate1	0.290441	6.64862	0.281383	0.976319	2248	2896	2977	4053	4107	2010	74.0691	93.2434	103.306	129.608	129.402	71.931
Atf1	-0.194312	2.67096	0.642819	1	277	115	212	131	236	168	9.12684	3.70269	7.3567	4.18915	7.4358	6.01214
Atf2	0.0752619	6.78602	0.772283	1	2494	3336	3823	4330	3613	2436	82.1746	107.41	132.664	138.466	113.837	87.1761
Atf4	-0.24342	7.50331	0.254679	0.962994	5696	6376	5675	5142	4691	5200	187.677	205.29	196.931	164.432	147.802	186.09
Atf5	0.38377	0.294468	0.510107	1	29	51	12	33	34	51	0.955518	1.64206	0.416417	1.05528	1.07126	1.82512
Atf6	0.277909	5.62424	0.366995	1	946	1436	1619	2003	2047	933	31.1697	46.2353	56.1816	64.0524	64.4961	33.3889
Atf6b	0.14918	5.9517	0.55135	1	1474	1766	2031	2430	1873	1630	48.5667	56.8605	70.4786	77.7072	59.0138	58.3321
Atf7	0.613113	3.07847	0.0892704	0.770496	157	198	240	345	386	201	5.17298	6.37507	8.32834	11.0325	12.1619	7.1931
Atf7ip2	0.0192296	-0.775718	1	1	23	5	18	30	11	7	0.757825	0.160987	0.624626	0.959348	0.346584	0.250506
Atg10	0.185147	2.81258	0.624662	1	146	242	200	238	171	258	4.81054	7.79175	6.94029	7.61082	5.38781	9.23294
Atg12	-0.0569771	7.55109	0.794024	1	4981	6578	5695	5764	5305	5585	164.118	211.794	197.625	184.323	167.148	199.868
Atg13	0.161816	5.30564	0.546246	1	984	1121	1248	1361	1583	885	32.4217	36.0932	43.3074	43.5224	49.8766	31.6711
Atg14	0.222024	5.41784	0.37108	1	1107	1281	1167	1456	1677	1075	36.4744	41.2448	40.4966	46.5603	52.8383	38.4706
Atg16l1	0.0385388	5.18076	0.87775	1	1150	1063	1010	1121	1316	915	37.8912	34.2257	35.0484	35.8476	41.464	32.7447
Atg16l2	0.408487	0.719744	0.387026	1	50	45	28	48	65	51	1.64744	1.44888	0.97164	1.53496	2.048	1.82512
Atg2a	0.265781	4.81842	0.395601	1	779	660	858	1070	1241	527	25.6672	21.2502	29.7738	34.2167	39.101	18.8595
Atg3	0.360957	4.62938	0.18092	0.922091	607	792	557	828	852	837	20	25.5003	19.3287	26.478	26.8445	29.9534
Atg4al1	0.466739	3.79584	0.138978	0.874902	289	476	287	445	561	453	9.52223	15.3259	9.95931	14.2303	17.6758	16.2113
Atg4b	0.184938	7.02502	0.430292	1	3066	4754	3211	4402	4085	4081	101.021	153.066	111.426	140.768	128.709	146.045
Atg4c	0.674703	5.04577	0.038622	0.570589	467	1212	627	1372	1322	1008	15.3871	39.0231	21.7578	43.8742	41.6531	36.0729
Atg4d	0.139067	4.45067	0.622061	1	640	649	584	754	842	500	21.0873	20.8961	20.2656	24.1116	26.5294	17.8933
Atg5	0.281085	5.79721	0.284126	0.976635	1136	2016	1386	1803	1778	1932	37.4299	64.9098	48.0962	57.6568	56.0206	69.1397
Atg7	-0.101433	5.36535	0.680048	1	1117	1322	1396	1245	1243	1122	36.8039	42.5649	48.4432	39.8129	39.164	40.1525
Atg9a	0.0758768	6.34764	0.759316	1	2566	2112	2454	2981	2915	1770	84.5469	68.0007	85.1573	95.3272	91.8447	63.3422
Atic	-0.00556492	7.5695	0.982428	1	3908	7247	6013	6344	5749	5157	128.764	233.334	208.66	202.87	181.137	184.551
Atl1	0.0281578	6.67224	0.909009	1	2562	4070	2516	3363	2898	3071	84.4151	131.043	87.3088	107.543	91.3091	109.901
Atl2	0.132499	5.24601	0.624248	1	926	986	1331	1086	1481	1047	30.5107	31.7466	46.1876	34.7284	46.6628	37.4685
Atl3	0.0265757	2.67536	0.948257	1	157	186	220	207	202	172	5.17298	5.9887	7.63431	6.6195	6.36454	6.15529
Atm	-0.137236	3.54587	0.731431	1	406	261	424	384	490	152	13.3773	8.4035	14.7134	12.2796	15.4387	5.43956
Atmin	-0.197433	4.97945	0.537095	1	1260	787	981	822	1333	550	41.5156	25.3393	34.0421	26.2861	41.9997	19.6826
Atoh8	-0.309056	-1.23568	0.690426	1	5	21	10	6	13	10	0.164744	0.676144	0.347014	0.19187	0.409599	0.357866
Atox1	0.100002	6.78911	0.739871	1	3532	3610	2521	3165	2222	4803	116.376	116.232	87.4823	101.211	70.01	171.883
Atp11a	0.444256	3.58124	0.197623	0.943815	306	333	272	386	622	257	10.0824	10.7217	9.43879	12.3436	19.5977	9.19715
Atp13a1	-0.0404734	5.16578	0.897717	1	1476	795	1002	845	1546	845	48.6326	25.5969	34.7708	27.0216	48.7108	30.2397
Atp13a2	-0.119643	6.08409	0.636653	1	2713	1898	1765	1755	2419	1748	89.3904	61.1105	61.248	56.1218	76.217	62.5549
Atp13a5	-1.18149	-0.887294	0.118673	0.840244	41	14	5	4	11	11	1.3509	0.450762	0.173507	0.127913	0.346584	0.393652
Atp1a1	0.0939194	5.21989	0.711428	1	1194	1112	946	1026	1411	1061	39.341	35.8034	32.8276	32.8097	44.4573	37.9696
Atp1a2	0.187389	6.73052	0.462995	1	2338	2965	3609	4191	3638	2525	77.0345	95.465	125.237	134.021	114.625	90.3611
Atp1a3	-0.594629	7.05398	0.0244122	0.462633	6818	3899	3724	3262	3771	2636	224.646	125.537	129.228	104.313	118.815	94.3334
Atp1a4	-0.207345	-1.16252	0.781806	1	12	17	8	9	12	11	0.395387	0.547354	0.277611	0.287804	0.378092	0.393652
Atp1b1	-0.948853	6.44384	0.00249627	0.114765	5141	2012	3160	1805	2243	1389	169.39	64.781	109.657	57.7207	70.6716	49.7076
Atp1b2	0.0505988	7.9643	0.842844	1	4930	9125	8059	8168	8837	6218	162.438	293.801	279.659	261.198	278.433	222.521
Atp1b3	-0.0340951	4.40918	0.915141	1	903	480	550	550	760	594	29.7529	15.4547	19.0858	17.588	23.9458	21.2572
Atp2a2	-0.152077	7.14085	0.519336	1	5367	4238	3809	4113	5037	3092	176.837	136.452	132.178	131.527	158.704	110.652
Atp2b1	-0.223432	7.51623	0.376729	1	6902	5403	5477	5825	6485	3240	227.413	173.962	190.06	186.273	204.327	115.949
Atp2b2	-0.278156	6.14688	0.335115	0.998357	2729	1950	2308	2512	2310	1085	89.9175	62.7848	80.0909	80.3294	72.7826	38.8284
Atp2b3	-0.716489	3.31614	0.0408205	0.587152	481	263	363	284	212	187	15.8484	8.46789	12.5966	9.08182	6.67962	6.69209
Atp2b4	-0.823514	3.21812	0.0523514	0.648072	495	164	399	198	275	140	16.3097	5.28036	13.8459	6.33169	8.6646	5.01012
Atp2c1	0.286165	5.65085	0.239015	0.960644	1527	1498	1069	1618	1913	1492	50.313	48.2316	37.0958	51.7408	60.2741	53.3936
Atp5a1	-0.0867686	10.228	0.690498	1	32381	41164	37856	34756	32966	37431	1066.92	1325.37	1313.66	1111.44	1038.68	1339.53
Atp5b	-0.0801992	10.2179	0.721519	1	32841	42262	35421	37908	29452	37255	1082.07	1360.72	1229.16	1212.23	927.963	1333.23
Atp5c1	-0.0086258	9.21182	0.971623	1	17155	19994	16571	17096	14201	21776	565.238	643.753	575.037	546.7	447.44	779.288
Atp5d	0.0672001	8.44149	0.772866	1	9932	11477	9270	10885	8719	12414	327.248	369.529	321.682	348.083	274.715	444.255
Atp5e	-0.0471384	7.72136	0.872458	1	8372	5936	5080	5666	4392	8468	275.848	191.123	176.283	181.189	138.382	303.041
Atp5f1	1.1815	0.754561	0.0614324	0.68565	44	30	16	109	20	74	1.44975	0.965919	0.555223	3.48563	0.630153	2.64821
Atp5g1	0.10752	7.83644	0.68586	1	7180	7338	5392	6261	5549	9389	236.573	236.264	187.11	200.216	174.836	336
Atp5g2	0.045116	8.8661	0.857374	1	14038	14614	12815	13542	10775	18136	462.537	470.532	444.699	433.049	339.495	649.025
Atp5g3	0.042887	8.00736	0.873904	1	7725	8806	6403	7562	5529	10261	254.53	283.53	222.193	241.82	174.206	367.206
Atp5h	0.047791	8.29129	0.856906	1	9914	10053	7888	8936	6999	12545	326.655	323.68	273.725	285.758	220.522	448.943
Atp5i	0.133636	7.72461	0.677574	1	7367	5984	4887	5159	4371	10089	242.735	192.669	169.586	164.976	137.72	361.051
Atp5j	0.13038	7.94786	0.623076	1	7578	7757	5984	7136	5754	10186	249.687	249.755	207.653	228.197	181.295	364.522
Atp5j2	-0.00442033	7.74856	0.987838	1	7709	6488	5275	5642	4681	8833	254.003	208.896	183.05	180.421	147.487	316.103
Atp5l	0.0425651	8.60364	0.876027	1	12895	11856	9884	10321	8748	16162	424.876	381.731	342.989	330.048	275.629	578.383
Atp5o	0.0159869	8.44245	0.950875	1	10987	11304	8982	10199	7651	13470	362.01	363.958	311.688	326.146	241.065	482.045
Atp5s	0.0129321	1.958	0.983111	1	126	93	123	101	111	134	4.15156	2.99435	4.26828	3.2298	3.49735	4.7954
Atp5sl	0.13057	4.9723	0.630269	1	842	1095	770	810	1153	1006	27.743	35.2561	26.7201	25.9024	36.3283	36.0013
Atp6ap1	-0.210398	9.85408	0.314877	0.989488	28258	30864	30361	25001	25884	26803	931.07	993.738	1053.57	799.488	815.544	959.188
Atp6ap2	-0.19008	6.95349	0.415384	1	3666	4775	3502	3706	3019	3732	120.791	153.742	121.524	118.511	95.1215	133.556
Atp6v0a1	-0.500928	7.12338	0.0962344	0.787536	5599	3226	5810	4134	4458	2055	184.481	103.869	201.615	132.198	140.461	73.5414
Atp6v0a2	0.587449	4.50188	0.123273	0.847627	394	534	691	1095	1065	357	12.9819	17.1934	23.9787	35.0162	33.5556	12.7758
Atp6v0a4	0.230132	1.64096	0.59144	1	86	98	70	120	121	62	2.83361	3.15534	2.4291	3.83739	3.81242	2.21877
Atp6v0b	0.0291452	7.635	0.904333	1	6071	6948	4794	6038	4956	7068	200.033	223.707	166.359	193.085	156.152	252.94
Atp6v0c	-0.13396	9.90448	0.559823	1	30737	31965	27850	25895	23689	32615	1012.75	1029.19	966.435	828.077	746.384	1167.18
Atp6v0d1	-0.0916998	9.22273	0.678638	1	17393	20497	17755	17197	15411	19555	573.08	659.948	616.124	549.93	485.564	699.807
Atp6v0e1	0.644725	6.43265	0.0253552	0.471338	1610	2575	1904	2645	2544	4224	53.0477	82.9081	66.0715	84.5825	80.1554	151.162
Atp6v0e2	-0.111411	7.559	0.625207	1	5511	6623	5548	5218	4869	6244	181.581	213.243	192.524	166.863	153.411	223.451
Atp6v1a	-0.226513	8.60505	0.330935	0.99635	11756	11707	14270	13312	11659	7919	387.347	376.934	495.189	425.694	367.347	283.394
Atp6v1b2	0.0118603	7.53433	0.955202	1	5365	6228	5082	6093	5695	5140	176.771	200.525	176.353	194.843	179.436	183.943
Atp6v1c1	0.0488262	6.93376	0.826478	1	3338	4113	3399	3981	3425	3844	109.983	132.428	117.95	127.305	107.914	137.564
Atp6v1c2	0.146077	0.437686	0.789795	1	24	57	30	42	32	48	0.790774	1.83525	1.04104	1.34309	1.00824	1.71776
Atp6v1d	-0.102702	7.86669	0.645438	1	6958	7614	7219	6671	6002	7620	229.258	245.15	250.51	213.327	189.109	272.694
Atp6v1e1	-0.0113948	7.9767	0.962651	1	7436	9068	6383	6714	6782	9058	245.008	291.965	221.499	214.702	213.685	324.155
Atp6v1e2	-1.76978	-0.652832	0.0569722	0.671123	39	5	35	1	21	2	1.28501	0.160987	1.21455	0.0319783	0.66166	0.0715732
Atp6v1f	0.162266	7.92605	0.53901	1	7065	7762	5929	7586	5495	9912	232.784	249.916	205.745	242.587	173.134	354.717
Atp6v1g1	0.12316	8.88944	0.621584	1	13732	15036	12254	13654	11710	18935	452.454	484.119	425.231	436.631	368.954	677.619
Atp6v1g2	-0.206523	6.73219	0.364951	1	3466	3497	3306	2820	2743	3336	114.201	112.594	114.723	90.1787	86.4254	119.384
Atp6v1h	-0.0191932	7.65985	0.929363	1	5682	6853	5840	6002	5789	6375	187.216	220.648	202.656	191.933	182.398	228.139
Atp7a	0.196678	3.63531	0.66818	1	263	350	421	591	522	118	8.66556	11.2691	14.6093	18.8991	16.447	4.22282
Atp7b	0.511934	-0.334553	0.437725	1	25	19	10	20	49	10	0.823722	0.611749	0.347014	0.639565	1.54387	0.357866
Atp8b2	0.0354579	8.05939	0.882372	1	7346	7734	8622	8135	10825	5831	242.043	249.014	299.196	260.143	341.07	208.672
Atp9b	-0.26073	4.00922	0.423993	1	726	402	449	398	566	369	23.9209	12.9433	15.5809	12.7273	17.8333	13.2052
Atpaf1	0.144849	4.23916	0.638462	1	522	503	583	771	659	387	17.1993	16.1952	20.2309	24.6552	20.7635	13.8494
Atpaf2	0.14357	5.72595	0.558307	1	1229	1875	1436	1685	1713	1638	40.4942	60.37	49.8313	53.8834	53.9726	58.6184
Atpif1	0.116771	7.67223	0.671847	1	6805	5923	4958	5895	4523	8536	224.217	190.705	172.05	188.512	142.509	305.474
Atraid	0.0588387	5.85779	0.80252	1	1858	1600	1657	1720	1745	1882	61.2191	51.5157	57.5003	55.0026	54.9808	67.3503
Atrip	0.0959857	5.8829	0.688846	1	1519	1897	1724	1708	2265	1585	50.0494	61.0783	59.8253	54.6189	71.3648	56.7217
Atrn	0.205875	5.8092	0.481433	1	1920	1404	1371	1881	2595	1063	63.2619	45.205	47.5757	60.1511	81.7623	38.0411
Atxn1	-0.137506	3.47744	0.726498	1	453	226	363	491	286	193	14.9259	7.27659	12.5966	15.7013	9.01118	6.90681
Atxn10	0.0648372	9.75362	0.762913	1	22682	27715	25695	27462	24606	27783	747.347	892.349	891.653	878.187	775.277	994.258
Atxn2l	-0.100007	4.5882	0.7712	1	928	448	849	858	836	438	30.5766	14.4244	29.4615	27.4373	26.3404	15.6745
Atxn3	0.386647	3.55946	0.279932	0.974296	247	321	346	536	468	222	8.13838	10.3353	12.0067	17.1403	14.7456	7.94462
Atxn7l3b	-0.342819	8.91463	0.206996	0.948783	18454	12019	17974	16813	14246	8099	608.039	386.98	623.724	537.65	448.858	289.835
Auh	-0.0985023	5.45198	0.722358	1	1420	1158	1485	1519	1556	811	46.7874	37.2845	51.5316	48.575	49.0259	29.0229
Aup1	0.0431852	6.99223	0.845777	1	3634	4068	3611	3465	4049	4166	119.736	130.979	125.307	110.805	127.574	149.087
Aurka	0.26163	5.03603	0.334822	0.998357	792	1115	788	885	1208	1139	26.0955	35.9	27.3447	28.3008	38.0612	40.7609
Aurkaip1	0.0953273	6.44347	0.713441	1	2615	2744	2241	2302	2300	3450	86.1614	88.3494	77.7659	73.6139	72.4676	123.464
Aurkb	0.228329	5.31083	0.39625	1	900	1490	918	1198	1448	1239	29.654	47.974	31.8559	38.3099	45.6231	44.3396
Aurkc	-0.0227364	3.23044	0.948865	1	309	284	255	227	411	210	10.1812	9.14404	8.84886	7.25906	12.9496	7.51518
Aven	-0.264856	-0.481615	0.67133	1	35	13	16	16	25	13	1.15321	0.418565	0.555223	0.511652	0.787691	0.465225
Avil	0.27237	1.7961	0.558606	1	93	63	120	111	169	64	3.06425	2.02843	4.16417	3.54959	5.32479	2.29034
Avpi1	1.14118	2.4656	0.00263638	0.117001	87	130	91	229	188	260	2.86655	4.18565	3.15783	7.32302	5.92343	9.30451
Avpr1a	-1.47163	-1.04137	0.050521	0.638076	20	21	15	14	0	6	0.658978	0.676144	0.520521	0.447696	0	0.214719
Axin1	0.0241427	4.49274	0.934562	1	828	622	561	670	840	559	27.2817	20.0267	19.4675	21.4254	26.4664	20.0047
Axin2	-0.735542	2.00553	0.0684703	0.71596	148	119	176	106	105	61	4.87644	3.83148	6.10745	3.38969	3.3083	2.18298
Axl	0.64281	3.42074	0.0913384	0.774656	153	262	330	521	421	251	5.04118	8.4357	11.4515	16.6607	13.2647	8.98243
Azi1	-0.00819644	2.97456	0.987715	1	379	169	159	201	259	244	12.4876	5.44135	5.51753	6.42763	8.16048	8.73192
Azi2	0.153657	3.54148	0.666376	1	313	442	240	272	528	314	10.313	14.2312	8.32834	8.69808	16.636	11.237
Azin1	-0.230871	9.36931	0.339633	0.999484	17919	20150	26026	22727	19018	13958	590.411	648.776	903.139	726.77	599.212	499.509
B2m	1.31429	5.69374	7.82243e-06	0.00250944	829	954	891	2703	1374	2557	27.3146	30.7162	30.919	86.4372	43.2915	91.5063
B3galnt1	-0.117695	6.73746	0.645059	1	3056	4215	2782	3106	2483	3614	100.692	135.712	96.5394	99.3244	78.2335	129.333
B3galnt2	0.34114	3.89667	0.267374	0.971349	417	316	442	540	590	387	13.7397	10.1744	15.338	17.2683	18.5895	13.8494
B3galt1	-0.186184	3.32256	0.599158	1	413	244	296	281	377	196	13.6079	7.85614	10.2716	8.98589	11.8784	7.01417
B3galt2	-0.2896	5.67498	0.21675	0.949791	1874	1536	1648	1465	1444	1269	61.7462	49.4551	57.188	46.8481	45.497	45.4132
B3galt4	-0.0148724	3.20919	0.969128	1	283	303	248	282	277	270	9.32454	9.75579	8.60595	9.01787	8.72761	9.66238
B3galt5	-0.999393	2.7799	0.0252674	0.471266	337	116	357	144	172	100	11.1038	3.73489	12.3884	4.60487	5.41931	3.57866
B3galt6	0.102176	5.23316	0.702592	1	1044	1308	926	1510	1177	873	34.3986	42.1141	32.1335	48.2872	37.0845	31.2417
B3gat1	-0.340606	5.65631	0.25136	0.962994	2131	1208	1722	1218	1921	946	70.2141	38.8944	59.7559	38.9495	60.5262	33.8541
B3gat2	0.145346	4.87325	0.606184	1	864	867	776	860	761	1137	28.4678	27.9151	26.9283	27.5013	23.9773	40.6893
B3gat3	-0.071454	5.14258	0.785031	1	1322	937	999	982	1239	914	43.5584	30.1689	34.6667	31.4026	39.038	32.7089
B3gnt2	0.791521	0.0796487	0.159287	0.893002	17	24	24	38	61	17	0.560131	0.772736	0.832834	1.21517	1.92197	0.608372
B3gnt5	-0.148304	5.00347	0.592907	1	826	1146	1062	1151	981	653	27.2158	36.8981	36.8529	36.807	30.909	23.3686
B3gnt7	-0.490047	1.92909	0.243923	0.961304	174	114	107	66	117	99	5.73311	3.67049	3.71305	2.11056	3.68639	3.54287
B3gntl1	0.426709	1.50998	0.421575	1	56	55	101	50	171	72	1.84514	1.77085	3.50484	1.59891	5.38781	2.57663
B4galnt1	-0.316563	5.44713	0.188614	0.929769	1515	1498	1349	1371	1117	1044	49.9176	48.2316	46.8122	43.8422	35.194	37.3612
B4galnt4	-0.081605	4.6089	0.772208	1	908	705	647	637	895	625	29.9176	22.6991	22.4518	20.3701	28.1993	22.3666
B4galt1	-0.485314	-0.375916	0.467667	1	42	12	20	13	31	10	1.38385	0.386368	0.694029	0.415717	0.976737	0.357866
B4galt2	-0.0375429	6.90962	0.865239	1	3688	4111	3207	3394	3633	3711	121.516	132.363	111.287	108.534	114.467	132.804
B4galt3	0.0494465	7.18965	0.820875	1	3818	4999	4135	4829	4359	4289	125.799	160.954	143.49	154.423	137.342	153.489
B4galt4	-0.1445	4.35302	0.635957	1	491	834	609	714	492	551	16.1779	26.8526	21.1332	22.8325	15.5018	19.7184
B4galt5	0.0301068	5.40906	0.907054	1	1353	1153	1275	1633	1161	1112	44.5799	37.1235	44.2443	52.2205	36.5804	39.7947
B4galt6	0.239995	6.97644	0.27617	0.971649	4015	3541	2880	4462	4221	3723	132.29	114.011	99.9401	142.687	132.994	133.233
B4galt7	0.0871632	5.86128	0.720738	1	1454	2112	1528	1871	1705	1842	47.9077	68.0007	53.0238	59.8313	53.7205	65.9189
B9d2	0.180613	4.35463	0.535278	1	579	553	590	661	533	757	19.0774	17.8051	20.4738	21.1376	16.7936	27.0904
Baalc	-0.500263	2.7639	0.191798	0.934863	339	188	185	139	211	157	11.1697	6.0531	6.41976	4.44498	6.64811	5.61849
Babam1	0.113143	6.42941	0.620482	1	2366	2675	2425	2918	2397	2785	77.9571	86.1278	84.151	93.3125	75.5238	99.6656
Bace1	0.0325319	4.82816	0.917616	1	867	730	922	1005	1139	501	28.5667	23.504	31.9947	32.1381	35.8872	17.9291
Bace2	-1.12822	-0.755922	0.062679	0.695415	14	21	30	8	13	9	0.461285	0.676144	1.04104	0.255826	0.409599	0.322079
Bach1	0.472674	3.83007	0.312489	0.989025	293	283	484	745	647	143	9.65403	9.11184	16.7955	23.8238	20.3854	5.11748
Bad	0.206852	6.44442	0.38995	1	2156	2972	2180	2504	2825	3093	71.0378	95.6904	75.6491	80.0735	89.0091	110.688
Bag1	-0.173048	3.80856	0.61248	1	647	339	349	346	409	430	21.3179	10.9149	12.1108	11.0645	12.8866	15.3882
Bag2	-0.00171801	3.81764	0.998826	1	586	296	383	667	236	372	19.3081	9.53041	13.2906	21.3295	7.4358	13.3126
Bag3	-0.131964	-0.472971	0.886132	1	4	18	39	19	21	17	0.131796	0.579552	1.35336	0.607587	0.66166	0.608372
Bag4	0.493857	3.10506	0.256568	0.964842	143	193	298	388	405	133	4.71169	6.21408	10.341	12.4076	12.7606	4.75961
Bag5	0.135336	5.68077	0.586522	1	1265	1745	1401	1566	1497	1779	41.6804	56.1843	48.6167	50.0779	47.1669	63.6643
Bag6	0.0455528	7.21654	0.864756	1	4834	3330	4970	5707	5203	2978	159.275	107.217	172.466	182.5	163.934	106.572
Bai1	-0.05415	1.55608	0.912027	1	139	69	57	90	93	74	4.5799	2.22161	1.97798	2.87804	2.93021	2.64821
Bai2	0.225588	3.42633	0.47614	1	357	255	276	364	392	295	11.7628	8.21032	9.57759	11.6401	12.351	10.557
Bai3	-0.540079	6.04486	0.0167908	0.382123	2523	2322	2207	1799	1653	1443	83.1301	74.7622	76.5861	57.5289	52.0821	51.64
Baiap2	-0.329781	6.0997	0.147607	0.881054	2564	2376	1958	1906	1977	1646	84.481	76.5008	67.9454	60.9505	62.2906	58.9047
Bak1	-0.0760136	4.4525	0.786336	1	741	762	526	692	710	538	24.4151	24.5344	18.253	22.129	22.3704	19.2532
Banf1	0.0044235	8.95052	0.98619	1	15753	16046	12854	13886	11335	19145	519.044	516.638	446.052	444.05	357.139	685.134
Banp	0.302807	6.38889	0.36398	1	1568	3897	1377	3078	2491	2810	51.6639	125.473	47.7839	98.4291	78.4855	100.56
Bap1	-0.128413	7.99879	0.564795	1	8485	7103	8444	7748	8801	5811	279.571	228.698	293.019	247.767	277.299	207.956
Bard1	0.0964148	1.24491	0.849477	1	77	52	71	79	105	36	2.53707	1.67426	2.4638	2.52628	3.3083	1.28832
Basp1	0.185933	5.76374	0.460964	1	1674	1314	1581	2150	1474	1623	55.1565	42.3073	54.863	68.7532	46.4422	58.0816
Bax	0.11714	7.63751	0.645445	1	5575	6667	5031	5894	4816	7858	183.69	214.66	174.583	188.48	151.741	281.211
Baz1a	0.795227	3.02429	0.0309997	0.5214	142	252	141	386	335	218	4.67874	8.11372	4.8929	12.3436	10.5551	7.80147
Baz1b	0.265295	5.50741	0.299439	0.983685	1315	1471	953	1629	1758	1153	43.3278	47.3623	33.0705	52.0926	55.3904	41.2619
Baz2a	0.19281	4.89073	0.614648	1	877	548	1047	1125	1390	417	28.8962	17.6441	36.3324	35.9755	43.7956	14.923
Baz2b	0.314395	6.98539	0.198696	0.94412	2735	3776	3660	4656	5179	3048	90.1152	121.577	127.007	148.891	163.178	109.077
Bbc3	0.172452	0.903193	0.730654	1	61	43	49	60	41	71	2.00988	1.38448	1.70037	1.9187	1.29181	2.54085
Bbs1	-0.039873	5.83001	0.861187	1	1719	1845	1636	1838	1723	1538	56.6392	59.404	56.7715	58.776	54.2877	55.0398
Bbs10	0.433476	3.77847	0.243557	0.960937	185	532	335	524	544	368	6.09555	17.129	11.625	16.7566	17.1402	13.1695
Bbs2	0.389359	5.4443	0.149132	0.881054	841	1488	1075	1398	1790	1308	27.71	47.9096	37.304	44.7056	56.3987	46.8088
Bbs4	0.102836	6.43963	0.694325	1	2031	3514	2042	2726	2497	2896	66.9192	113.141	70.8603	87.1727	78.6746	103.638
Bbs5	0.343875	4.05548	0.272491	0.971349	350	590	382	517	523	631	11.5321	18.9964	13.2559	16.5328	16.4785	22.5813
Bbs7	0.45859	3.25022	0.230965	0.955237	159	377	187	275	426	296	5.23887	12.1384	6.48917	8.79402	13.4223	10.5928
Bbx	0.137883	4.24732	0.635119	1	545	675	414	652	579	570	17.9571	21.7332	14.3664	20.8498	18.2429	20.3983
Bc1	-0.690274	0.933328	0.189162	0.930725	105	35	65	36	39	52	3.45963	1.12691	2.25559	1.15122	1.2288	1.8609
Bcam	-1.29613	-0.572159	0.12483	0.853586	58	7	13	22	4	6	1.91104	0.225381	0.451119	0.703522	0.126031	0.214719
Bcan	-0.103622	6.33712	0.695747	1	3434	2069	2054	2033	2809	2239	113.147	66.6162	71.2767	65.0118	88.5049	80.1261
Bcap29	0.113161	4.96312	0.705283	1	767	1135	804	1005	709	1190	25.2718	36.544	27.8999	32.1381	22.3389	42.586
Bcap31	0.253189	6.67999	0.356248	0.999484	2380	3890	2214	3256	2725	4034	78.4184	125.248	76.829	104.121	85.8583	144.363
Bcar1	0.00271408	6.23425	0.991081	1	2284	2302	2192	2478	2418	1968	75.2553	74.1182	76.0655	79.2421	76.1855	70.428
Bcar3	-0.167596	2.49889	0.640203	1	162	191	180	137	186	155	5.33772	6.14969	6.24626	4.38102	5.86042	5.54692
Bcas1	-0.719817	4.86605	0.0110199	0.296718	1311	877	1072	567	689	730	43.196	28.237	37.1999	18.1317	21.7088	26.1242
Bcas2	0.136278	7.03961	0.578554	1	3313	4312	3685	3762	3598	5015	109.16	138.835	127.875	120.302	113.364	179.47
Bcas3	-0.218207	6.17228	0.385042	1	2184	1900	2863	2287	2088	1702	71.9604	61.1749	99.3502	73.1343	65.7879	60.9088
Bcat1	-0.0398141	10.3056	0.857023	1	32509	44425	38834	41559	33962	37592	1071.14	1430.37	1347.6	1328.98	1070.06	1345.29
Bcat2	-0.0603225	4.89879	0.826955	1	1110	787	843	768	927	941	36.5733	25.3393	29.2533	24.5593	29.2076	33.6752
Bccip	0.261044	6.63424	0.374361	1	2322	3884	1999	2666	2842	4189	76.5073	125.054	69.3682	85.254	89.5447	149.91
Bcdin3d	0.660924	4.92102	0.0821116	0.755489	467	1258	414	1069	963	1302	15.3871	40.5042	14.3664	34.1848	30.3418	46.5941
Bche	-1.26966	0.344459	0.0683001	0.71596	50	47	56	13	50	3	1.64744	1.51327	1.94328	0.415717	1.57538	0.10736
Bckdha	0.233835	6.87528	0.289608	0.979532	2802	3535	3383	4106	3869	3556	92.3228	113.818	117.395	131.303	121.903	127.257
Bckdhb	-0.642381	2.31138	0.0895266	0.770862	218	163	158	142	94	111	7.18286	5.24816	5.48283	4.54091	2.96172	3.97231
Bckdk	0.0440586	7.37599	0.837846	1	4327	5653	4782	5339	5427	4583	142.57	182.011	165.942	170.732	170.992	164.01
Bcl10	0.258627	5.20566	0.354515	0.999484	691	1278	1058	1280	1133	1223	22.7677	41.1482	36.7141	40.9322	35.6981	43.767
Bcl11a	0.478527	6.06365	0.0450531	0.608964	1719	1969	1368	2594	2669	1854	56.6392	63.3965	47.4716	82.9516	84.0939	66.3483
Bcl11b	-1.08468	4.72738	0.00265199	0.117231	1748	717	780	430	489	605	57.5947	23.0855	27.0671	13.7506	15.4072	21.6509
Bcl2	0.345287	1.36038	0.492569	1	43	78	77	109	112	38	1.4168	2.51139	2.67201	3.48563	3.52885	1.35989
Bcl2l1	0.0704399	8.03562	0.746666	1	6583	9313	7234	8476	8428	7534	216.903	299.854	251.03	271.048	265.546	269.616
Bcl2l12	0.292553	2.2991	0.419569	1	146	129	119	156	159	169	4.81054	4.15345	4.12947	4.98861	5.00971	6.04793
Bcl2l13	-0.0429621	4.32741	0.891909	1	434	655	736	753	591	459	14.2998	21.0892	25.5403	24.0796	18.621	16.426
Bcl2l2	0.106095	4.17533	0.738836	1	432	542	586	641	718	359	14.2339	17.4509	20.335	20.4981	22.6225	12.8474
Bcl6	0.811917	3.56094	0.0911576	0.774656	90	367	310	683	473	226	2.9654	11.8164	10.7574	21.8411	14.9031	8.08777
Bcl6b	-0.290693	-0.221816	0.62744	1	34	31	14	12	36	17	1.12026	0.998117	0.48582	0.383739	1.13427	0.608372
Bcl7b	0.151685	4.05357	0.625896	1	507	353	546	549	632	412	16.7051	11.3657	18.947	17.5561	19.9128	14.7441
Bcl7c	-0.503744	1.55556	0.248023	0.962994	129	115	62	67	72	76	4.25041	3.70269	2.15149	2.14254	2.26855	2.71978
Bcl9l	0.0950916	4.66938	0.742196	1	740	717	754	1087	736	578	24.3822	23.0855	26.1649	34.7604	23.1896	20.6846
Bclaf1	0.0105656	8.18469	0.967011	1	7325	8834	9905	10623	10572	5674	241.351	284.431	343.718	339.705	333.099	203.053
Bco2	-0.962555	-1.43598	0.200549	0.946373	10	8	18	6	12	1	0.329489	0.257579	0.624626	0.19187	0.378092	0.0357866
Bcor	-0.338832	5.31199	0.278436	0.972708	1591	985	1405	1359	1280	594	52.4217	31.7144	48.7555	43.4584	40.3298	21.2572
Bcorl1	0.639114	4.72458	0.0459871	0.609915	453	880	536	1223	1094	636	14.9259	28.3336	18.6	39.1094	34.4693	22.7603
Bcs1l	0.333998	5.70286	0.191033	0.934862	1212	1802	1156	1601	1779	1867	39.9341	58.0196	40.1149	51.1972	56.0521	66.8135
Bdh1	0.130961	5.6815	0.586516	1	1447	1732	1249	1835	1505	1527	47.6771	55.7658	43.3421	58.6801	47.419	54.6461
Bdh2	0.00784445	1.04651	1	1	62	61	57	47	64	70	2.04283	1.96404	1.97798	1.50298	2.01649	2.50506
Bdp1	-0.0307186	1.18715	0.964439	1	56	87	59	108	55	38	1.84514	2.80117	2.04738	3.45365	1.73292	1.35989
Becn1	-0.0033644	6.808	0.988273	1	3089	3624	3397	3281	3504	3360	101.779	116.683	117.881	104.921	110.403	120.243
Begain	-0.354406	1.87035	0.419104	1	169	116	80	77	133	78	5.56836	3.73489	2.77611	2.46233	4.19052	2.79135
Bend5	0.0268766	3.51204	0.937891	1	390	374	254	268	363	401	12.8501	12.0418	8.81416	8.57017	11.4373	14.3504
Bend6	-0.646687	4.46724	0.0335782	0.537129	1118	632	679	474	580	507	36.8369	20.3487	23.5623	15.1577	18.2744	18.1438
Bend7	0.152106	-0.176264	0.78595	1	26	22	22	24	25	29	0.856671	0.708341	0.763431	0.767478	0.787691	1.03781
Best1	-0.664538	-1.53733	0.462499	1	15	5	11	3	2	14	0.494233	0.160987	0.381716	0.0959348	0.0630153	0.501012
Best3	-0.359843	-1.12814	0.617923	1	20	15	5	6	14	11	0.658978	0.48296	0.173507	0.19187	0.441107	0.393652
Bet1	0.370871	5.27779	0.255869	0.963798	663	1574	830	1352	1045	1534	21.8451	50.6786	28.8022	43.2346	32.9255	54.8966
Bet1l	0.431182	6.50798	0.113699	0.828013	1687	3353	1983	3334	2818	3295	55.5848	107.958	68.8129	106.615	88.7885	117.917
Bex1	-0.184516	6.88439	0.49036	1	4302	3588	3446	3349	2363	4194	141.746	115.524	119.581	107.095	74.4525	150.089
Bex2	0.114757	8.0632	0.637791	1	7853	8641	6724	8253	6606	10117	258.748	278.217	233.332	263.917	208.139	362.053
Bfar	0.0579414	5.50253	0.815475	1	1104	1641	1264	1440	1512	1253	36.3756	52.8358	43.8626	46.0487	47.6395	44.8406
Bfsp1	-1.26874	-0.77081	0.0836367	0.755489	18	41	8	12	14	2	0.59308	1.32009	0.277611	0.383739	0.441107	0.0715732
Bfsp2	0.73781	-0.441228	0.201208	0.946445	17	12	16	19	42	16	0.560131	0.386368	0.555223	0.607587	1.32332	0.572585
Bglap	-0.844643	-1.05969	0.21516	0.948783	25	10	13	7	14	6	0.823722	0.321973	0.451119	0.223848	0.441107	0.214719
Bgn	0.0190727	2.03924	0.968221	1	134	93	134	97	144	128	4.41515	2.99435	4.64999	3.10189	4.5371	4.58068
Bhlha15	-0.451064	0.336038	0.357811	0.999484	34	35	55	30	34	28	1.12026	1.12691	1.90858	0.959348	1.07126	1.00202
Bhlhb9	-0.00852541	6.6107	0.970418	1	2574	3186	3068	3387	2867	2612	84.8105	102.581	106.464	108.31	90.3324	93.4745
Bhlhe22	0.970817	6.74724	0.0046246	0.177219	1248	3375	1955	3856	3232	5629	41.1202	108.666	67.8413	123.308	101.833	201.443
Bhlhe40	-1.12585	2.72877	0.00963366	0.27151	239	195	371	200	84	93	7.87479	6.27848	12.8742	6.39565	2.64664	3.32815
Bhmt	-1.13459	1.81476	0.0240865	0.461816	184	112	132	44	39	108	6.0626	3.6061	4.58059	1.40704	1.2288	3.86495
Bicc1	-0.205262	-0.734386	0.799756	1	21	4	26	15	25	6	0.691927	0.128789	0.902237	0.479674	0.787691	0.214719
Bicd1	-0.322162	5.13955	0.276442	0.971649	1247	968	1298	1219	1099	564	41.0873	31.167	45.0425	38.9815	34.6269	20.1836
Bicd2	0.17722	4.95183	0.508804	1	884	820	906	1064	1217	725	29.1268	26.4018	31.4395	34.0249	38.3448	25.9453
Bid	0.00977385	5.86303	0.970651	1	1285	2079	1860	1655	1675	1937	42.3393	66.9382	64.5447	52.924	52.7753	69.3186
Bik	-1.08754	-1.08754	0.121838	0.847627	24	15	11	4	6	13	0.790774	0.48296	0.381716	0.127913	0.189046	0.465225
Bin1	0.0014892	5.24918	0.996718	1	1306	1045	1071	1362	1102	997	43.0313	33.6462	37.1652	43.5544	34.7214	35.6792
Bin3	0.0517946	5.58817	0.840931	1	1293	1834	1149	1478	1353	1588	42.6029	59.0499	39.8719	47.2639	42.6298	56.8291
Birc2	0.158527	6.86269	0.495483	1	2618	3813	3480	4147	3848	3192	86.2602	122.768	120.761	132.614	121.241	114.231
Birc5	-0.00120271	4.65496	0.999171	1	835	899	546	700	656	903	27.5123	28.9454	18.947	22.3848	20.669	32.3153
Birc6	-0.205455	6.97876	0.474996	1	5125	3048	3979	4198	4544	2064	168.863	98.1374	138.077	134.245	143.171	73.8635
Blcap	0.077485	7.62132	0.7206	1	5013	6848	5446	6143	6293	5914	165.173	220.487	188.984	196.442	198.278	211.642
Bles03	0.243823	3.87356	0.414939	1	454	446	310	454	495	485	14.9588	14.36	10.7574	14.5181	15.5963	17.3565
Blk	-1.22748	-1.12357	0.0761085	0.734537	29	11	10	4	7	10	0.955518	0.35417	0.347014	0.127913	0.220553	0.357866
Blmh	0.0198128	7.88384	0.930711	1	6265	8594	6351	7371	6443	7672	206.425	276.704	220.389	235.712	203.004	274.555
Bloc1s1	0.0773183	6.90542	0.787681	1	4018	3696	2836	3264	2632	5080	132.389	119.001	98.4133	104.377	82.9281	181.796
Bloc1s2	-0.0961981	6.87282	0.696207	1	3739	4109	3101	3097	2949	4129	123.196	132.299	107.609	99.0366	92.916	147.763
Bloc1s4	0.553236	0.769768	0.318517	0.992592	73	22	25	72	49	56	2.40527	0.708341	0.867536	2.30243	1.54387	2.00405
Bloc1s5	0.0724807	4.90703	0.788194	1	812	1040	787	1025	786	965	26.7545	33.4852	27.31	32.7777	24.765	34.534
Bloc1s6	-0.0628525	5.35504	0.807701	1	1142	1185	1426	1450	1077	1107	37.6276	38.1538	49.4842	46.3685	33.9337	39.6157
Blvra	-0.106413	5.5141	0.689151	1	1458	1580	1240	1175	1136	1635	48.0395	50.8718	43.0298	37.5744	35.7927	58.5111
Blvrb	-0.16021	4.08508	0.651843	1	546	577	489	478	282	664	17.9901	18.5779	16.969	15.2856	8.88515	23.7623
Blzf1	-0.173671	4.91691	0.513777	1	809	1060	1011	894	783	887	26.6557	34.1292	35.0831	28.5886	24.6705	31.7427
Bmf	0.396413	0.214837	0.564427	1	21	21	42	30	77	9	0.691927	0.676144	1.45746	0.959348	2.42609	0.322079
Bmi1	0.104475	3.77725	0.732564	1	341	471	376	469	495	330	11.2356	15.1649	13.0477	14.9978	15.5963	11.8096
Bmp1	0.00864239	4.79817	0.976623	1	888	786	820	738	1095	710	29.2586	25.3071	28.4552	23.5999	34.5009	25.4085
Bmp3	-0.991065	-0.657672	0.15402	0.887192	38	9	21	19	12	4	1.25206	0.289776	0.72873	0.607587	0.378092	0.143146
Bmp4	0.145216	2.08627	0.707602	1	131	111	116	117	117	161	4.31631	3.5739	4.02537	3.74146	3.68639	5.76164
Bmp7	-1.1408	1.54715	0.00680157	0.22126	105	151	100	57	46	58	3.45963	4.86179	3.47014	1.82276	1.44935	2.07562
Bmper	0.853053	4.30656	0.00954164	0.271224	256	585	429	876	817	626	8.43492	18.8354	14.8869	28.0129	25.7417	22.4024
Bmpr1a	0.227848	4.74028	0.43316	1	911	577	723	851	1109	674	30.0164	18.5779	25.0891	27.2135	34.942	24.1202
Bmpr1b	0.31349	0.215359	0.596075	1	18	42	28	39	56	17	0.59308	1.35229	0.97164	1.24715	1.76443	0.608372
Bmpr2	-0.0954265	4.66162	0.732269	1	958	723	674	755	893	585	31.565	23.2787	23.3888	24.1436	28.1363	20.9351
Bms1	0.449199	5.71261	0.0827207	0.755489	1115	1555	1327	2030	2241	1281	36.738	50.0668	46.0488	64.9159	70.6086	45.8426
Bmx	0.57069	1.01213	0.20907	0.948783	35	64	43	73	63	75	1.15321	2.06063	1.49216	2.33441	1.98498	2.68399
Bmyc	0.273696	5.7312	0.30383	0.985295	1349	1889	1119	1818	1462	1957	44.4481	60.8207	38.8309	58.1365	46.0642	70.0343
Bnip1	0.128038	5.54046	0.625081	1	1323	1589	1109	1409	1234	1724	43.5914	51.1615	38.4839	45.0574	38.8804	61.6961
Bnip2	0.367206	4.14456	0.258622	0.965039	286	584	517	635	682	496	9.42338	18.8032	17.9406	20.3062	21.4882	17.7501
Bnip3	0.19268	7.2473	0.44095	1	3678	5428	3725	4814	4073	5693	121.186	174.767	129.263	153.943	128.331	203.733
Bnip3l	0.0889696	8.79018	0.681523	1	12241	14207	12282	13336	12700	15152	403.327	457.427	426.203	426.462	400.147	542.238
Bod1	-0.105339	3.39445	0.765551	1	468	279	233	270	336	307	15.4201	8.98305	8.08543	8.63413	10.5866	10.9865
Bok	-0.628244	5.53761	0.0212862	0.439517	1931	1845	1324	1073	873	1328	63.6243	59.404	45.9447	34.3127	27.5062	47.5246
Bola1	0.482535	4.36076	0.148403	0.881054	488	656	405	800	459	883	16.0791	21.1214	14.0541	25.5826	14.462	31.5995
Bola3	0.186746	4.62072	0.55911	1	653	788	633	737	534	1062	21.5156	25.3715	21.966	23.568	16.8251	38.0053
Bop1	0.0588605	7.68135	0.785181	1	5364	7236	5571	6334	6909	5810	176.738	232.98	193.322	202.55	217.686	207.92
Bora	0.161099	3.10265	0.655006	1	186	331	212	218	276	317	6.1285	10.6573	7.3567	6.97126	8.69611	11.3443
Bpgm	-0.00239737	7.93182	0.991997	1	6222	8577	7256	6745	7027	8234	205.008	276.156	251.794	215.693	221.404	294.667
Bphl	0.102389	4.53281	0.740019	1	644	816	556	700	537	906	21.2191	26.273	19.294	22.3848	16.9196	32.4226
Bpifb4	-0.518285	-0.876504	0.421764	1	13	24	14	22	8	6	0.428336	0.772736	0.48582	0.703522	0.252061	0.214719
Bpifc	0.0255007	0.324003	0.978573	1	27	45	34	38	51	21	0.88962	1.44888	1.17985	1.21517	1.60689	0.751518
Bpnt1	0.153599	8.19886	0.510264	1	6907	10703	7557	9385	8727	9867	227.578	344.608	262.239	300.116	274.967	353.106
Brap	0.116674	3.96338	0.729893	1	630	428	293	420	625	429	20.7578	13.7805	10.1675	13.4309	19.6923	15.3524
Brca1	-0.337755	2.98674	0.400302	1	254	286	252	251	300	93	8.36902	9.20843	8.74476	8.02654	9.45229	3.32815
Brca2	-0.148605	3.40039	0.707886	1	348	302	343	275	503	145	11.4662	9.72359	11.9026	8.79402	15.8483	5.18905
Brcc3	-0.0989934	6.47622	0.663498	1	2763	2989	2558	2964	2294	2534	91.0378	96.2378	88.7663	94.7835	72.2785	90.6832
Brd1	0.286746	5.5952	0.244007	0.961304	1212	1353	1354	1645	1987	1228	39.9341	43.563	46.9857	52.6042	62.6057	43.9459
Brd3	0.216944	7.08739	0.342974	0.999484	3612	4399	3358	4995	5093	3302	119.011	141.636	116.527	159.731	160.468	118.167
Brd4	-0.0704777	6.27469	0.773785	1	3059	2269	1841	2224	2457	2176	100.791	73.0557	63.8853	71.1196	77.4143	77.8716
Brd7	0.0256995	6.08294	0.912615	1	2333	2105	1634	2065	2221	1927	76.8698	67.7753	56.7021	66.0351	69.9785	68.9607
Brd8	0.00881082	7.91382	0.969111	1	6254	7469	7911	7068	8998	6034	206.062	240.482	274.523	226.022	283.506	215.936
Brd9	0.177365	6.90076	0.411936	1	3452	3563	3107	3575	4277	3666	113.74	114.719	107.817	114.322	134.758	131.194
Bre	-0.208656	6.67462	0.426368	1	2866	4025	3007	3052	2101	3364	94.4315	129.594	104.347	97.5976	66.1975	120.386
Brf1	0.0264594	4.00119	0.929602	1	490	489	447	460	595	414	16.145	15.7445	15.5115	14.71	18.747	14.8156
Brf2	-0.152656	5.61812	0.547999	1	1730	1554	1380	1397	1173	1614	57.0016	50.0346	47.888	44.6736	36.9585	57.7595
Bri3	-0.094615	2.7574	0.811754	1	310	159	156	171	189	224	10.2142	5.11937	5.41342	5.46828	5.95494	8.01619
Bri3bp	0.224035	3.30752	0.549091	1	240	213	359	464	272	234	7.90774	6.85803	12.4578	14.8379	8.57008	8.37406
Brinp1	-1.29179	5.32533	5.27257e-06	0.00203748	2276	1301	1546	680	654	763	74.9917	41.8887	53.6484	21.7452	20.606	27.3052
Brinp2	-0.359146	5.20708	0.245591	0.962994	1676	940	1119	1050	1318	609	55.2224	30.2655	38.8309	33.5772	41.5271	21.794
Brinp3	-1.18008	3.90972	0.0001043	0.0125923	739	647	493	282	257	290	24.3492	20.8317	17.1078	9.01787	8.09746	10.3781
Brix1	0.253059	6.3917	0.337993	0.999484	1791	3246	1906	2789	2554	2908	59.0115	104.512	66.1409	89.1873	80.4705	104.067
Brk1	-0.00987782	7.9131	0.967335	1	7108	7700	7010	6911	5900	8762	234.201	247.919	243.257	221.002	185.895	313.562
Brms1l	0.484324	5.55956	0.0788891	0.745554	969	1719	879	1729	1751	1518	31.9275	55.3472	30.5026	55.2904	55.1699	54.324
Brox	0.0559286	8.20326	0.804856	1	7118	9543	9368	10165	10094	7210	234.53	307.259	325.083	325.059	318.038	258.021
Brpf1	-0.0379624	4.23888	0.912072	1	772	459	489	455	832	417	25.4365	14.7786	16.969	14.5501	26.2143	14.923
Brpf3	0.725189	2.2481	0.0956473	0.787536	96	115	107	203	259	79	3.16309	3.70269	3.71305	6.49159	8.16048	2.82714
Brsk1	0.109782	4.82347	0.677937	1	922	779	751	1010	942	726	30.3789	25.0817	26.0608	32.298	29.6802	25.9811
Bscl2	0.09599	5.66986	0.706461	1	1263	1774	1404	1387	1555	1796	41.6145	57.118	48.7208	44.3538	48.9944	64.2727
Bsdc1	0.0629801	6.76367	0.782792	1	2615	3598	3362	3702	3463	2945	86.1614	115.846	116.666	118.383	109.111	105.391
Bsg	0.221696	7.90666	0.363184	1	6314	7320	6362	8730	5735	8803	208.039	235.684	220.77	279.17	180.696	315.029
Bsn	0.169441	4.89064	0.532952	1	898	959	666	970	1166	733	29.5881	30.8772	23.1112	31.0189	36.7379	26.2316
Btaf1	0.448346	3.52555	0.172221	0.908232	366	299	212	401	501	308	12.0593	9.627	7.3567	12.8233	15.7853	11.0223
Btbd1	0.0142084	5.61529	0.955902	1	1816	1472	1121	1375	1644	1448	59.8352	47.3944	38.9003	43.9701	51.7985	51.819
Btbd10	0.609992	7.31662	0.0291024	0.504413	2547	5788	3117	6292	5776	5433	83.9208	186.358	108.164	201.207	181.988	194.428
Btbd17	-0.0867536	0.279039	0.888185	1	40	38	29	25	31	44	1.31796	1.2235	1.00634	0.799456	0.976737	1.57461
Btbd3	0.566749	4.98365	0.15993	0.893002	383	784	1109	1489	1449	553	12.6194	25.2427	38.4839	47.6156	45.6546	19.79
Btbd6	-0.275915	3.25998	0.426461	1	438	279	226	265	288	231	14.4316	8.98305	7.84252	8.47424	9.0742	8.2667
Btbd7	0.793053	2.89938	0.0575607	0.671123	160	129	196	366	375	128	5.27182	4.15345	6.80148	11.704	11.8154	4.58068
Btbd9	-0.011936	5.92725	0.958994	1	1953	1766	1784	1851	2070	1598	64.3492	56.8605	61.9074	59.1917	65.2208	57.1869
Btd	0.219152	5.25194	0.397092	1	888	1218	1066	1070	1323	1310	29.2586	39.2163	36.9917	34.2167	41.6846	46.8804
Btf3	0.00128475	8.78462	0.995835	1	14107	13617	12073	13226	10221	16163	464.81	438.431	418.95	422.944	322.04	578.418
Btg1	0.427865	5.55527	0.138365	0.872788	1615	1274	746	1425	1674	1769	53.2125	41.0194	25.8873	45.569	52.7438	63.3065
Btg2	0.25906	6.4724	0.293941	0.980303	1880	3193	2236	2826	3271	2699	61.9439	102.806	77.5924	90.3705	103.061	96.588
Btg3	-0.154043	1.27037	0.745916	1	112	50	61	58	71	72	3.69028	1.60987	2.11679	1.85474	2.23704	2.57663
Btrc	-0.0187754	5.90517	0.942913	1	1539	1622	2243	2155	1919	1370	50.7084	52.224	77.8353	68.9131	60.4631	49.0276
Bub1	0.388497	5.02484	0.154369	0.887557	668	1061	814	1122	1353	894	22.0099	34.1614	28.247	35.8796	42.6298	31.9932
Bub3	0.447558	7.56922	0.0993774	0.798125	3558	7087	3933	6474	5966	7327	117.232	228.182	136.481	207.027	187.975	262.208
Bud13	0.172843	5.17667	0.504466	1	800	1223	1040	1165	1182	1126	26.3591	39.3773	36.0895	37.2547	37.242	40.2957
Bud31	0.156758	5.94342	0.545529	1	1803	1816	1629	1746	1626	2442	59.4069	58.4703	56.5286	55.834	51.2314	87.3908
Bysl	0.189348	5.62936	0.441967	1	1321	1718	1145	1593	1535	1641	43.5255	55.315	39.7331	50.9414	48.3642	58.7258
Bzw1	-0.122721	9.4792	0.5693	1	19567	22605	24766	23367	20920	17983	644.711	727.82	859.416	747.236	659.14	643.55
Bzw2	-0.0836513	9.17101	0.713759	1	17322	19292	16925	17282	13821	19306	570.741	621.151	587.322	552.648	435.467	690.896
C1d	-0.110889	7.31347	0.630785	1	5364	5066	4480	4754	3861	5170	176.738	163.112	155.462	152.025	121.651	185.017
C1galt1	-0.256827	-0.247182	0.68128	1	35	16	25	27	26	12	1.15321	0.515157	0.867536	0.863413	0.819198	0.429439
C1galt1c1	0.454915	4.7735	0.205569	0.948783	485	1091	517	992	651	1186	15.9802	35.1273	17.9406	31.7224	20.5115	42.4429
C1H6orf35	-0.0400228	5.36652	0.883465	1	1286	1229	1249	1004	1124	1519	42.3723	39.5705	43.3421	32.1062	35.4146	54.3598
C1qa	0.980406	-0.676079	0.23867	0.960644	6	16	12	1	35	31	0.197693	0.515157	0.416417	0.0319783	1.10277	1.10938
C1qb	0.783744	1.95166	0.385687	1	26	163	66	4	169	252	0.856671	5.24816	2.29029	0.127913	5.32479	9.01822
C1qbp	-0.192919	4.10654	0.507531	1	662	513	478	446	535	473	21.8122	16.5172	16.5873	14.2623	16.8566	16.9271
C1qc	0.404642	0.126977	0.678474	1	12	34	34	0	33	70	0.395387	1.09471	1.17985	0	1.03975	2.50506
C1ql1	-1.09999	0.921054	0.0678236	0.713705	144	43	39	21	35	48	4.74464	1.38448	1.35336	0.671543	1.10277	1.71776
C1ql3	-1.26732	-1.45834	0.134779	0.86541	22	5	11	2	12	2	0.724876	0.160987	0.381716	0.0639565	0.378092	0.0715732
C1qtnf1	-0.552501	0.645756	0.250481	0.962994	60	53	48	48	25	37	1.97693	1.70646	1.66567	1.53496	0.787691	1.3241
C1qtnf2	-1.29038	1.69911	0.00705064	0.226832	137	127	143	32	45	87	4.514	4.08906	4.9623	1.0233	1.41784	3.11343
C1qtnf4	-0.0583925	2.03884	0.893201	1	181	87	104	139	119	103	5.96375	2.80117	3.60895	4.44498	3.74941	3.68602
C1qtnf5	0.544551	-0.386618	0.437416	1	24	7	20	9	35	31	0.790774	0.225381	0.694029	0.287804	1.10277	1.10938
C1qtnf6	0.54675	0.843544	0.418865	1	48	8	69	66	34	84	1.58155	0.257579	2.3944	2.11056	1.07126	3.00607
C1r	1.58713	2.68856	4.92773e-05	0.00696099	83	73	129	350	242	277	2.73476	2.3504	4.47648	11.1924	7.62485	9.91288
C1s	1.77703	2.07445	1.17496e-05	0.0032981	43	57	68	235	203	149	1.4168	1.83525	2.3597	7.51489	6.39605	5.3322
C2	1.35678	1.17577	0.0146683	0.351715	33	29	48	47	176	67	1.08731	0.933722	1.66567	1.50298	5.54534	2.3977
C2cd2	-0.1283	2.80077	0.710346	1	236	206	208	207	228	167	7.77594	6.63265	7.2179	6.6195	7.18374	5.97636
C2cd2l	0.112748	4.06596	0.716193	1	565	453	429	473	719	397	18.6161	14.5854	14.8869	15.1257	22.654	14.2073
C2cd3	0.542664	5.44159	0.109336	0.823821	961	936	1273	2052	2014	706	31.6639	30.1367	44.1749	65.6194	63.4564	25.2653
C2cd5	0.309139	6.92132	0.251916	0.962994	2671	3131	3914	4432	5336	2580	88.0065	100.81	135.821	141.728	168.125	92.3294
C3ar1	2.83716	-1.94768	0.00103079	0.0638565	0	3	1	11	10	10	0	0.0965919	0.0347014	0.351761	0.315076	0.357866
C4a	0.446385	-0.844124	0.546855	1	12	6	19	10	30	12	0.395387	0.193184	0.659327	0.319783	0.945229	0.429439
C8g	-0.171208	2.49065	0.70062	1	242	126	162	90	238	148	7.97363	4.05686	5.62163	2.87804	7.49882	5.29641
C9	0.709538	-0.627877	0.244691	0.961972	11	20	9	26	12	27	0.362438	0.643946	0.312313	0.831435	0.378092	0.966238
Caap1	0.609982	3.1746	0.0594317	0.679175	216	218	206	394	294	297	7.11696	7.01901	7.14849	12.5994	9.26324	10.6286
Cab39	-0.135034	6.52968	0.579231	1	3452	2559	2703	2275	3365	2382	113.74	82.3929	93.798	72.7505	106.023	85.2436
Cab39l	0.264411	5.23409	0.32543	0.995174	835	1214	1032	1322	1024	1355	27.5123	39.0875	35.8119	42.2752	32.2638	48.4908
Cabin1	0.352987	4.25086	0.261327	0.967782	616	451	437	835	708	414	20.2965	14.521	15.1645	26.7018	22.3074	14.8156
Cables1	-0.493499	2.30154	0.211153	0.948783	160	199	155	117	179	76	5.27182	6.40727	5.37872	3.74146	5.63987	2.71978
Cabp1	-0.278742	-0.269327	0.617318	1	27	14	34	24	22	17	0.88962	0.450762	1.17985	0.767478	0.693168	0.608372
Cabp4	-0.0612355	1.57178	0.914405	1	101	44	120	42	161	59	3.32784	1.41668	4.16417	1.34309	5.07273	2.11141
Cabp7	0.34031	3.91789	0.295579	0.982186	380	465	356	453	396	657	12.5206	14.9718	12.3537	14.4861	12.477	23.5118
Cabyr	-0.168464	0.755341	0.755967	1	72	26	56	49	58	33	2.37232	0.83713	1.94328	1.56693	1.82744	1.18096
Cacfd1	0.154902	3.2381	0.630604	1	273	317	213	315	309	274	8.99505	10.2065	7.3914	10.0731	9.73586	9.80552
Cachd1	-0.588833	2.49942	0.126345	0.855239	227	179	199	90	159	154	7.4794	5.76332	6.90558	2.87804	5.00971	5.51113
Cacna1a	-0.35218	1.97678	0.478954	1	214	52	124	118	95	96	7.05106	1.67426	4.30298	3.77343	2.99323	3.43551
Cacna1b	-0.328721	3.13508	0.372869	1	436	233	209	246	268	192	14.3657	7.50197	7.2526	7.86665	8.44405	6.87102
Cacna1c	-0.0633172	3.19092	0.870645	1	350	185	297	296	357	164	11.5321	5.9565	10.3063	9.46556	11.2482	5.869
Cacna1d	-1.25721	4.27965	0.00185535	0.0946905	1333	441	685	464	375	212	43.9209	14.199	23.7705	14.8379	11.8154	7.58675
Cacna1e	-0.428164	2.00792	0.347764	0.999484	177	77	153	116	136	59	5.83195	2.47919	5.30932	3.70948	4.28504	2.11141
Cacna1g	-0.815539	2.86351	0.102056	0.807753	436	223	174	76	295	110	14.3657	7.18	6.03805	2.43035	9.29475	3.93652
Cacna1h	0.271657	2.76688	0.485332	1	213	159	178	272	290	119	7.01812	5.11937	6.17685	8.69808	9.13721	4.2586
Cacna1s	7.77735	0.786163	5.53894e-14	6.21912e-10	0	1	0	32	95	167	0	0.0321973	0	1.0233	2.99323	5.97636
Cacna2d1	-0.18212	6.17209	0.491167	1	3169	2112	1652	2104	2331	1726	104.415	68.0007	57.3268	67.2822	73.4443	61.7676
Cacna2d2	-0.825804	0.446667	0.104562	0.815334	59	34	56	37	33	16	1.94398	1.09471	1.94328	1.1832	1.03975	0.572585
Cacna2d3	-1.20376	2.36045	0.00499718	0.184567	328	169	143	87	78	111	10.8072	5.44135	4.9623	2.78211	2.4576	3.97231
Cacnb1	0.00873833	2.99569	0.986153	1	271	230	211	181	315	226	8.92915	7.40538	7.322	5.78806	9.9249	8.08777
Cacnb2	-0.0967832	2.15691	0.82666	1	172	77	158	175	113	100	5.66721	2.47919	5.48283	5.59619	3.56036	3.57866
Cacnb3	-0.119734	6.47918	0.60982	1	3270	2456	2643	2624	3068	2117	107.743	79.0766	91.7159	83.9109	96.6654	75.7602
Cacnb4	-0.472002	3.99905	0.112769	0.828013	588	546	535	475	464	285	19.374	17.5797	18.5653	15.1897	14.6195	10.1992
Cacng2	-0.576099	1.05302	0.210276	0.948783	86	64	67	32	61	53	2.83361	2.06063	2.325	1.0233	1.92197	1.89669
Cacng3	-1.52794	2.88464	0.00049103	0.0380226	453	325	208	78	87	170	14.9259	10.4641	7.2179	2.4943	2.74116	6.08372
Cacng4	-0.0699439	4.63383	0.791624	1	829	729	729	779	802	623	27.3146	23.4718	25.2973	24.9111	25.2691	22.295
Cacng5	0.076111	1.65009	0.874379	1	68	95	106	71	126	90	2.24053	3.05874	3.67835	2.27046	3.96996	3.22079
Cacng7	-0.779447	-0.259971	0.165033	0.899958	29	37	22	23	21	8	0.955518	1.1913	0.763431	0.7355	0.66166	0.286293
Cacng8	0.250589	-1.10234	0.732762	1	19	5	9	5	14	20	0.626029	0.160987	0.312313	0.159891	0.441107	0.715732
Cactin	0.148006	3.30383	0.652044	1	263	294	282	400	312	232	8.66556	9.46601	9.7858	12.7913	9.83038	8.30249
Cacul1	0.268669	4.38025	0.400874	1	618	510	568	492	1030	555	20.3624	16.4206	19.7104	15.7333	32.4529	19.8616
Cacybp	-0.00693271	8.39765	0.975629	1	9520	11637	9383	10467	8696	11189	313.674	374.68	325.604	334.716	273.99	400.416
Cad	0.0223304	5.30395	0.949495	1	1438	1018	1073	1233	1890	565	47.3805	32.7769	37.2346	39.4292	59.5494	20.2194
Cadm1	-0.423515	5.10182	0.441544	1	2000	436	1091	701	1762	276	65.8978	14.038	37.8593	22.4168	55.5164	9.8771
Cadm2	-0.258573	3.51379	0.455941	1	399	337	378	445	320	187	13.1466	10.8505	13.1171	14.2303	10.0824	6.69209
Cadm3	-0.0353934	1.47755	0.947882	1	107	50	90	87	99	60	3.52553	1.60987	3.12313	2.78211	3.11926	2.14719
Cadm4	-0.496906	1.26563	0.355139	0.999484	134	53	60	88	63	28	4.41515	1.70646	2.08209	2.81409	1.98498	1.00202
Cadps	-1.09564	4.06531	0.000541504	0.0405334	901	500	645	371	322	276	29.687	16.0987	22.3824	11.8639	10.1455	9.8771
Cage1	-0.0547119	1.953	0.901563	1	92	171	89	110	120	109	3.0313	5.50574	3.08843	3.51761	3.78092	3.90074
Calb1	-1.33257	3.82803	0.00263161	0.117001	839	639	360	126	197	388	27.6441	20.5741	12.4925	4.02926	6.207	13.8852
Calb2	-1.22134	4.72518	0.00254606	0.115737	1508	1069	769	266	371	764	49.6869	34.4189	26.6854	8.50621	11.6893	27.3409
Calcr	1.02167	-1.50836	0.267363	0.971349	0	15	2	15	13	7	0	0.48296	0.0694029	0.479674	0.409599	0.250506
Calcrl	-0.847198	2.53458	0.0256905	0.4721	198	210	254	162	134	80	6.52388	6.76144	8.81416	5.18048	4.22202	2.86293
Cald1	0.680319	4.76266	0.0550573	0.663091	453	946	491	1315	636	1061	14.9259	30.4587	17.0384	42.0514	20.0389	37.9696
Calhm2	0.547247	0.589622	0.298236	0.983685	33	50	23	82	36	38	1.08731	1.60987	0.798133	2.62222	1.13427	1.35989
Calm1	-0.195238	10.7786	0.429357	1	64622	54012	50642	45346	40231	61362	2129.22	1739.04	1757.35	1450.09	1267.58	2195.94
Calm2	-0.109784	10.9457	0.64021	1	66448	62257	56135	55070	47165	68315	2189.39	2004.51	1947.96	1761.04	1486.06	2444.76
Calm3	-0.172556	8.13195	0.465	1	9841	8761	8221	8573	6214	8975	324.25	282.081	285.28	274.15	195.788	321.185
Caln1	-0.725051	1.20788	0.171985	0.908232	141	73	40	35	63	55	4.64579	2.3504	1.38806	1.11924	1.98498	1.96826
Calr	-0.380499	7.98441	0.118825	0.840244	8495	9747	7648	7799	4885	7172	279.901	313.827	265.397	249.398	153.915	256.661
Calr3	-0.268494	1.14813	0.523116	1	80	67	65	69	61	48	2.63591	2.15722	2.25559	2.2065	1.92197	1.71776
Calu	-0.0958708	7.53632	0.678819	1	4932	6030	6298	6804	5132	4441	162.504	194.15	218.55	217.58	161.697	158.928
Caly	-0.362018	6.02287	0.15299	0.885456	2486	2232	1885	1705	1399	2011	81.911	71.8644	65.4122	54.5229	44.0792	71.9668
Camk1	-0.0322684	5.82108	0.892767	1	1737	1730	1682	1863	1460	1731	57.2322	55.7014	58.3678	59.5755	46.0011	61.9466
Camk1d	-0.82719	0.991261	0.088827	0.770412	113	51	58	34	53	39	3.72323	1.64206	2.01268	1.08726	1.6699	1.39568
Camk1g	-0.585424	5.14326	0.0207442	0.433736	1434	1341	1054	821	855	879	47.2487	43.1766	36.5753	26.2541	26.939	31.4564
Camk2a	-0.557913	2.23073	0.209019	0.948783	223	99	173	102	173	70	7.3476	3.18753	6.00335	3.26178	5.45082	2.50506
Camk2b	-0.784713	7.77204	0.00119926	0.0701648	11122	6740	7092	5051	5184	4378	366.458	217.01	246.103	161.522	163.336	156.674
Camk2d	-0.517717	0.745025	0.313052	0.989126	68	35	67	48	52	22	2.24053	1.12691	2.325	1.53496	1.6384	0.787305
Camk2g	0.0304407	6.3677	0.891359	1	2458	2504	2401	2452	2878	2265	80.9884	80.6221	83.3181	78.4107	90.679	81.0566
Camk2n1	0.137651	0.215855	0.796144	1	46	20	28	36	32	36	1.51565	0.643946	0.97164	1.15122	1.00824	1.28832
Camk4	0.0321747	4.473	0.924927	1	535	751	688	469	1059	525	17.6277	24.1802	23.8746	14.9978	33.3666	18.788
Camkk1	-0.0453704	4.8524	0.87332	1	867	877	894	935	1112	563	28.5667	28.237	31.0231	29.8997	35.0365	20.1478
Camkk2	0.239095	3.43952	0.43332	1	306	282	303	351	358	350	10.0824	9.07964	10.5145	11.2244	11.2797	12.5253
Camkmt	-0.299764	4.1199	0.335738	0.998357	581	627	519	468	351	575	19.1433	20.1877	18.01	14.9658	11.0592	20.5773
Camkv	-0.890123	6.79685	0.000442804	0.035261	5489	3240	4262	2765	2279	2052	180.857	104.319	147.897	88.4199	71.8059	73.4341
Camlg	0.0783287	6.92317	0.743392	1	3303	4001	3353	3714	3127	4373	108.83	128.821	116.354	118.767	98.5244	156.495
Camsap1	0.10471	7.21422	0.657257	1	4932	4058	3918	4339	6113	3634	162.504	130.657	135.96	138.754	192.606	130.048
Camsap2	0.325599	6.15583	0.223644	0.952064	2105	1836	1764	2683	3159	1463	69.3574	59.1143	61.2133	85.7976	99.5326	52.3558
Camsap3	0.146296	3.05394	0.687337	1	299	265	146	264	323	205	9.85172	8.53229	5.06641	8.44226	10.177	7.33625
Camta1	0.127136	7.76979	0.54873	1	6731	6388	5713	6377	7292	6977	221.779	205.676	198.249	203.925	229.754	249.683
Camta2	0.415516	5.43169	0.126461	0.855239	1008	1337	995	1342	2068	1109	33.2125	43.0478	34.5279	42.9148	65.1578	39.6873
Cand1	0.107512	6.0708	0.668409	1	2077	2064	1702	2134	2780	1484	68.4349	66.4553	59.0618	68.2416	87.5912	53.1073
Cand2	0.135008	4.30753	0.642561	1	584	628	489	735	715	445	19.2422	20.2199	16.969	23.504	22.528	15.925
Cant1	0.146206	5.72721	0.568668	1	1166	1952	1424	1926	1743	1404	38.4184	62.8492	49.4148	61.5901	54.9178	50.2444
Canx	-0.0910575	8.86119	0.715789	1	14285	13344	15521	19235	12209	9811	470.675	429.641	538.601	615.102	384.677	351.102
Cap1	0.24854	9.41317	0.267195	0.971349	15014	22993	18282	23975	21681	21547	494.695	740.313	634.412	766.679	683.117	771.093
Cap2	-0.11563	3.83594	0.745888	1	356	539	440	531	245	454	11.7298	17.3544	15.2686	16.9805	7.71937	16.2471
Capg	0.0427994	0.984377	0.950127	1	7	95	68	68	60	49	0.230642	3.05874	2.3597	2.17452	1.89046	1.75354
Capn1	-1.10383	-0.167224	0.149228	0.881054	61	15	26	4	11	31	2.00988	0.48296	0.902237	0.127913	0.346584	1.10938
Capn10	0.0134012	5.1301	0.973196	1	1463	616	1047	966	1724	562	48.2042	19.8335	36.3324	30.891	54.3192	20.1121
Capn15	0.366525	3.16888	0.270572	0.971349	246	213	243	349	354	219	8.10543	6.85803	8.43245	11.1604	11.1537	7.83726
Capn2	-0.258328	5.54545	0.284825	0.976635	1794	1364	1423	1391	1343	1135	59.1103	43.9171	49.3801	44.4817	42.3148	40.6178
Capn5	-0.538376	4.61388	0.0760971	0.734537	884	628	1079	728	638	457	29.1268	20.2199	37.4428	23.2802	20.1019	16.3545
Capn6	-0.471968	-0.446262	0.421411	1	16	28	26	16	21	14	0.527182	0.901525	0.902237	0.511652	0.66166	0.501012
Capn7	0.285989	4.3746	0.345106	0.999484	720	496	467	633	906	541	23.7232	15.9699	16.2056	20.2422	28.5459	19.3605
Capns1	-0.0672786	5.34863	0.805671	1	1572	1245	951	1138	1084	1360	51.7957	40.0857	33.0011	36.3913	34.1543	48.6697
Caprin1	0.229575	8.44147	0.311117	0.988467	8882	10398	9582	13371	12968	8085	292.652	334.788	332.509	427.581	408.591	289.334
Capza1	0.314605	7.9965	0.200752	0.946373	4988	8968	6618	9879	8073	7792	164.349	288.746	229.654	315.913	254.361	278.849
Capza2	-0.0694279	8.84075	0.740293	1	12816	15766	13788	13864	13130	13557	422.273	507.623	478.463	443.346	413.695	485.159
Capzb	-0.00474042	6.98717	0.984649	1	3799	3936	3721	4298	2951	4174	125.173	126.729	129.124	137.443	92.979	149.373
Car11	0.139078	5.01649	0.595274	1	1028	803	937	962	1012	1088	33.8715	25.8544	32.5152	30.7631	31.8857	38.9358
Car12	-0.482645	-1.31254	0.526078	1	4	10	21	10	14	2	0.131796	0.321973	0.72873	0.319783	0.441107	0.0715732
Car14	-0.182921	-0.286938	0.786842	1	25	21	26	20	34	11	0.823722	0.676144	0.902237	0.639565	1.07126	0.393652
Car2	-0.282554	0.472509	0.611655	1	58	52	22	27	33	47	1.91104	1.67426	0.763431	0.863413	1.03975	1.68197
Car5a	-0.34638	1.61887	0.431646	1	140	68	95	71	88	81	4.61285	2.18942	3.29664	2.27046	2.77267	2.89871
Car5b	1.15553	0.135057	0.0679567	0.713768	7	15	35	41	28	59	0.230642	0.48296	1.21455	1.31111	0.882214	2.11141
Car6	-0.407187	-0.393538	0.55981	1	27	14	30	39	8	8	0.88962	0.450762	1.04104	1.24715	0.252061	0.286293
Car7	-1.8333	-1.02641	0.0266922	0.479936	41	5	14	5	10	2	1.3509	0.160987	0.48582	0.159891	0.315076	0.0715732
Car8	-0.40229	1.4401	0.508101	1	177	39	56	71	107	33	5.83195	1.2557	1.94328	2.27046	3.37132	1.18096
Car9	0.160987	0.0539717	0.789271	1	42	19	22	28	21	43	1.38385	0.611749	0.763431	0.895391	0.66166	1.53882
Card10	-0.632714	-1.85665	0.524922	1	1	10	12	1	10	4	0.0329489	0.321973	0.416417	0.0319783	0.315076	0.143146
Card9	-1.02994	0.679326	0.0335797	0.537129	79	67	41	34	23	34	2.60296	2.15722	1.42276	1.08726	0.724676	1.21674
Carf	-0.119366	2.50966	0.804983	1	158	114	251	204	230	67	5.20593	3.67049	8.71006	6.52356	7.24676	2.3977
Carhsp1	-0.165692	8.32291	0.490798	1	10784	9827	9908	10898	6716	9648	355.321	316.403	343.822	348.499	211.605	345.269
Carkd	0.0102033	6.5607	0.966202	1	2774	2876	2824	2897	2377	3255	91.4002	92.5995	97.9968	92.641	74.8936	116.485
Carm1	0.433301	3.14291	0.201966	0.94681	279	239	158	345	300	272	9.19274	7.69516	5.48283	11.0325	9.45229	9.73395
Cars	0.0696033	7.10987	0.758348	1	3514	4790	3867	4255	5114	3548	115.782	154.225	134.19	136.067	161.13	126.971
Cars2	-0.157605	3.98329	0.630395	1	570	448	479	350	668	347	18.7809	14.4244	16.622	11.1924	21.0471	12.4179
Casc1	0.512107	2.31667	0.185726	0.929769	125	100	139	131	203	189	4.11861	3.21973	4.8235	4.18915	6.39605	6.76366
Casc3	0.296922	3.76265	0.312616	0.989025	363	371	359	428	537	393	11.9605	11.9452	12.4578	13.6867	16.9196	14.0641
Casc4	0.104006	7.61484	0.678143	1	6791	4085	6092	7289	6399	4871	223.756	131.526	211.401	233.089	201.617	174.316
Casc5	0.111798	4.20212	0.736453	1	674	472	446	681	738	338	22.2076	15.1971	15.4768	21.7772	23.2526	12.0959
Cask	-0.19882	4.85742	0.505796	1	1195	737	854	863	1053	559	39.3739	23.7294	29.635	27.5972	33.1775	20.0047
Caskin1	0.0463627	3.63649	0.902842	1	537	260	301	315	545	292	17.6936	8.3713	10.4451	10.0731	17.1717	10.4497
Caskin2	0.731273	3.59061	0.0581116	0.674046	290	235	285	588	601	198	9.55518	7.56637	9.88991	18.8032	18.9361	7.08574
Casp2	0.178002	7.19428	0.424663	1	3628	4799	3978	5271	5142	3790	119.539	154.515	138.042	168.557	162.012	135.631
Casp3	-0.00648981	8.88113	0.975638	1	13024	16199	13452	15389	13282	13987	429.126	521.564	466.804	492.113	418.484	500.547
Casp4	2.07594	-0.487939	0.00365117	0.149618	16	1	5	37	40	19	0.527182	0.0321973	0.173507	1.1832	1.26031	0.679945
Casp6	0.357362	1.1856	0.438261	1	57	82	37	60	79	85	1.87809	2.64018	1.28395	1.9187	2.4891	3.04186
Casp7	-0.020487	3.47143	0.953057	1	255	389	357	317	320	353	8.40197	12.5248	12.3884	10.1371	10.0824	12.6327
Casp8ap2	0.253638	5.76466	0.286738	0.978569	1357	1687	1429	2085	1867	1444	44.7117	54.3169	49.5883	66.6747	58.8247	51.6758
Casp9	0.0817785	4.66366	0.770668	1	665	816	735	659	779	905	21.911	26.273	25.5056	21.0737	24.5444	32.3869
Casq1	0.801014	2.20069	0.0349469	0.549072	88	97	112	213	184	130	2.8995	3.12314	3.88656	6.81137	5.7974	4.65225
Cast	-0.517971	3.24653	0.123656	0.848141	414	269	317	265	200	237	13.6408	8.66108	11.0004	8.47424	6.30153	8.48142
Cat	-0.140462	7.942	0.515208	1	7070	8401	7780	7913	6405	6897	232.949	270.49	269.977	253.044	201.806	246.82
Catsper2	0.356937	2.66491	0.317942	0.992177	146	192	159	216	182	238	4.81054	6.18188	5.51753	6.9073	5.73439	8.51721
Catsperg1	-0.427278	2.28181	0.263411	0.969063	215	146	136	151	127	96	7.08401	4.70081	4.71939	4.82872	4.00147	3.43551
Cav1	-1.08539	3.52535	0.004297	0.168695	550	525	336	274	124	261	18.1219	16.9036	11.6597	8.76204	3.90695	9.3403
Cav2	-0.43372	0.378828	0.424461	1	60	28	40	31	19	44	1.97693	0.901525	1.38806	0.991326	0.598645	1.57461
Cbfa2t2	0.462757	3.98325	0.272866	0.971349	369	342	477	659	851	191	12.1581	11.0115	16.5526	21.0737	26.813	6.83524
Cbfa2t3	-0.981841	2.37009	0.00847255	0.255725	250	186	176	87	118	106	8.23722	5.9887	6.10745	2.78211	3.7179	3.79338
Cbfb	-0.113401	5.02839	0.654574	1	1141	971	942	899	979	958	37.5947	31.2636	32.6887	28.7484	30.846	34.2835
Cblb	0.0272329	6.12617	0.91368	1	1830	2099	2291	2657	2238	1560	60.2965	67.5822	79.501	84.9662	70.5141	55.8271
Cbll1	-0.14736	6.77828	0.520939	1	3114	3476	3786	3721	3291	2504	102.603	111.918	131.38	118.991	103.692	89.6096
Cbln1	0.320774	1.82278	0.466612	1	129	93	58	84	130	134	4.25041	2.99435	2.01268	2.68617	4.09599	4.7954
Cbln2	-1.72045	1.23358	0.000177159	0.0182844	113	76	126	40	31	26	3.72323	2.447	4.37238	1.27913	0.976737	0.930451
Cbr1	-0.0160403	4.14568	0.959274	1	563	506	529	556	438	588	18.5502	16.2918	18.3571	17.7799	13.8003	21.0425
Cbr3	-0.573456	2.78067	0.108819	0.823787	291	199	243	154	211	135	9.58813	6.40727	8.43245	4.92465	6.64811	4.83119
Cbr4	0.0632838	3.87925	0.848971	1	363	497	433	406	352	583	11.9605	16.0021	15.0257	12.9832	11.0907	20.8636
Cbs	0.739981	6.38286	0.00287449	0.125096	1419	2412	1814	3453	3321	2735	46.7545	77.6599	62.9484	110.421	104.637	97.8763
Cbwd1	0.440264	4.19603	0.253274	0.962994	281	779	350	642	480	767	9.25864	25.0817	12.1455	20.53	15.1237	27.4483
Cbx2	0.686248	3.69393	0.114845	0.828556	190	510	199	346	791	325	6.26029	16.4206	6.90558	11.0645	24.9225	11.6306
Cbx3	0.345984	8.94646	0.11164	0.825211	12126	13967	13083	16615	15001	18233	399.538	449.7	453.999	531.319	472.646	652.497
Cbx5	-0.000437283	6.53507	0.999248	1	3060	2769	2538	2855	2520	2998	100.824	89.1544	88.0722	91.2979	79.3992	107.288
Cbx6	0.554365	6.46502	0.0373134	0.561601	1630	2853	1988	3953	3380	2296	53.7067	91.8589	68.9864	126.41	106.496	82.166
Cbx7	-0.372729	-0.0856346	0.576621	1	54	7	28	17	25	27	1.77924	0.225381	0.97164	0.54363	0.787691	0.966238
Cbx8	0.147924	2.90443	0.665931	1	193	229	213	273	199	235	6.35914	7.37319	7.3914	8.73006	6.27002	8.40985
Cby1	0.17416	5.88195	0.520517	1	1481	2077	1452	1834	1466	2307	48.7973	66.8738	50.3865	58.6481	46.1902	82.5596
Cc2d1a	0.135067	4.86659	0.64911	1	921	661	911	1040	1160	603	30.3459	21.2824	31.613	33.2574	36.5489	21.5793
Cc2d1b	0.149679	4.80455	0.62073	1	849	690	839	932	1223	548	27.9736	22.2161	29.1145	29.8037	38.5338	19.611
Ccar1	0.266001	7.98618	0.237882	0.960644	6025	8753	6058	7980	9432	7769	198.517	281.823	210.221	255.186	297.18	278.026
Ccar2	0.0653228	8.81595	0.78107	1	11568	13197	14846	16380	16089	9827	381.153	424.908	515.177	523.804	506.926	351.675
Ccbl1	-0.0113983	5.72013	0.963751	1	1419	1898	1461	1666	1441	1639	46.7545	61.1105	50.6988	53.2758	45.4025	58.6542
Ccdc101	0.130889	5.87272	0.58488	1	1679	1882	1490	1604	1923	2003	55.3212	60.5953	51.7051	51.2931	60.5892	71.6805
Ccdc102a	-0.378703	0.110653	0.582159	1	70	25	9	33	34	14	2.30642	0.804933	0.312313	1.05528	1.07126	0.501012
Ccdc104	0.039162	6.39665	0.877977	1	2624	2623	2254	2839	1891	2952	86.4579	84.4536	78.217	90.7863	59.5809	105.642
Ccdc112	0.00367295	3.45843	0.993993	1	412	288	285	302	330	357	13.5749	9.27283	9.88991	9.65743	10.3975	12.7758
Ccdc114	-0.199934	-0.189856	0.771153	1	25	21	32	7	31	30	0.823722	0.676144	1.11045	0.223848	0.976737	1.0736
Ccdc115	0.0140452	4.94526	0.960997	1	741	1205	823	1086	825	893	24.4151	38.7978	28.5593	34.7284	25.9938	31.9574
Ccdc116	-1.01687	-0.63635	0.0835005	0.755489	25	28	17	15	15	5	0.823722	0.901525	0.589924	0.479674	0.472614	0.178933
Ccdc117	0.0660317	1.4733	0.887676	1	83	66	89	74	107	72	2.73476	2.12502	3.08843	2.36639	3.37132	2.57663
Ccdc12	0.285558	6.5253	0.308744	0.987716	2466	3107	1948	2698	2347	4001	81.252	100.037	67.5984	86.2773	73.9484	143.182
Ccdc120	-0.238196	3.39834	0.54913	1	349	203	461	338	380	169	11.4992	6.53606	15.9974	10.8086	11.9729	6.04793
Ccdc124	0.0417941	6.65815	0.864607	1	3127	3174	2685	3451	2356	3426	103.031	102.194	93.1733	110.357	74.232	122.605
Ccdc125	-0.191941	2.20825	0.636851	1	108	206	126	157	144	89	3.55848	6.63265	4.37238	5.02059	4.5371	3.18501
Ccdc126	0.0387096	4.99798	0.882293	1	859	965	1009	1115	879	939	28.3031	31.0704	35.0137	35.6558	27.6952	33.6036
Ccdc127	0.529265	5.3446	0.0753624	0.734537	772	1503	743	1499	1300	1534	25.4365	48.3926	25.7832	47.9354	40.9599	54.8966
Ccdc129	1.00388	3.01909	0.0575058	0.671123	61	277	147	542	308	143	2.00988	8.91866	5.10111	17.3322	9.70435	5.11748
Ccdc130	0.0767525	4.75223	0.768871	1	744	832	784	875	812	817	24.514	26.7882	27.2059	27.981	25.5842	29.2376
Ccdc132	0.0382931	6.88065	0.875402	1	2950	3720	3794	4572	3706	2655	97.1992	119.774	131.657	146.205	116.767	95.0134
Ccdc134	-0.0284416	4.08344	0.927114	1	585	545	413	410	573	531	19.2751	17.5475	14.3317	13.1111	18.0539	19.0027
Ccdc137	0.0510453	4.72187	0.849455	1	744	917	678	877	751	801	24.514	29.5249	23.5276	28.0449	23.6622	28.665
Ccdc146	-0.578441	-0.979695	0.479464	1	35	9	4	4	17	11	1.15321	0.289776	0.138806	0.127913	0.53563	0.393652
Ccdc148	-0.166994	1.77147	0.699662	1	94	141	86	103	79	103	3.0972	4.53982	2.98432	3.29376	2.4891	3.68602
Ccdc150	0.3531	-0.647564	0.573925	1	11	15	19	13	34	12	0.362438	0.48296	0.659327	0.415717	1.07126	0.429439
Ccdc153	0.755221	-0.485571	0.210039	0.948783	9	10	24	24	25	25	0.29654	0.321973	0.832834	0.767478	0.787691	0.894664
Ccdc163	0.0888989	3.11582	0.801782	1	264	290	201	209	267	322	8.69851	9.33722	6.97499	6.68345	8.41254	11.5233
Ccdc166	-0.436403	1.16943	0.481368	1	129	43	55	76	17	73	4.25041	1.38448	1.90858	2.43035	0.53563	2.61242
Ccdc167	0.449229	3.95851	0.21098	0.948783	341	501	343	585	316	698	11.2356	16.1309	11.9026	18.7073	9.95641	24.979
Ccdc17	0.210727	3.03114	0.555338	1	236	222	220	223	211	345	7.77594	7.1478	7.63431	7.13115	6.64811	12.3464
Ccdc173	0.655027	-0.168225	0.229542	0.954684	20	25	13	27	28	36	0.658978	0.804933	0.451119	0.863413	0.882214	1.28832
Ccdc174	0.211017	5.52674	0.39243	1	1103	1526	1226	1368	1566	1540	36.3426	49.1331	42.544	43.7462	49.341	55.1113
Ccdc175	0.485998	2.05018	0.223136	0.952064	110	109	88	138	109	180	3.62438	3.50951	3.05373	4.413	3.43433	6.44158
Ccdc176	0.307359	1.72064	0.449492	1	101	91	69	120	126	81	3.32784	2.92996	2.3944	3.83739	3.96996	2.89871
Ccdc181	-0.0867869	6.49309	0.719283	1	2598	3262	2522	2747	2203	2925	85.6012	105.028	87.517	87.8443	69.4113	104.676
Ccdc22	0.117076	5.3829	0.637322	1	1025	1452	1135	1361	1364	1217	33.7726	46.7505	39.3861	43.5224	42.9764	43.5523
Ccdc23	0.183032	6.37453	0.476567	1	2470	2469	2077	2358	2208	3340	81.3838	79.4952	72.0749	75.4047	69.5689	119.527
Ccdc25	0.176679	5.78026	0.480532	1	1285	1982	1396	1701	1728	1842	42.3393	63.8151	48.4432	54.395	54.4452	65.9189
Ccdc28a	0.208119	3.45821	0.551507	1	313	299	302	238	353	459	10.313	9.627	10.4798	7.61082	11.1222	16.426
Ccdc28b	0.2772	7.0096	0.276911	0.971649	3281	4169	3084	3937	3435	5289	108.105	134.231	107.019	125.898	108.229	189.275
Ccdc32	0.05331	6.66017	0.817589	1	2459	3499	2995	3234	2971	3124	81.0213	112.658	103.931	103.418	93.6092	111.797
Ccdc34	0.148676	5.35051	0.585852	1	1169	1300	1024	1263	1006	1577	38.5173	41.8565	35.5343	40.3885	31.6967	56.4354
Ccdc39	0.274247	3.97921	0.333131	0.997435	448	435	400	520	572	473	14.7611	14.0058	13.8806	16.6287	18.0224	16.9271
Ccdc40	0.0321636	2.58142	0.942859	1	183	163	181	261	157	130	6.02965	5.24816	6.28096	8.34632	4.9467	4.65225
Ccdc41	-0.0662982	3.7269	0.837013	1	526	352	339	389	484	305	17.3311	11.3335	11.7638	12.4395	15.2497	10.9149
Ccdc43	0.266236	6.25193	0.284669	0.976635	2235	2065	1939	2802	1921	2776	73.6408	66.4875	67.2861	89.6031	60.5262	99.3435
Ccdc47	0.145671	8.22302	0.511868	1	7271	9474	8829	11024	10089	7572	239.571	305.037	306.379	352.528	317.881	270.976
Ccdc50	0.164916	4.01143	0.602302	1	515	356	490	600	605	354	16.9687	11.4622	17.0037	19.187	19.0621	12.6684
Ccdc51	0.540935	4.68389	0.150353	0.881088	327	1082	491	862	874	1008	10.7743	34.8375	17.0384	27.5653	27.5377	36.0729
Ccdc53	0.261271	4.42161	0.442891	1	612	734	418	680	469	933	20.1647	23.6328	14.5052	21.7452	14.7771	33.3889
Ccdc58	0.310732	4.217	0.369546	1	594	538	367	548	432	851	19.5716	17.3222	12.7354	17.5241	13.6113	30.4544
Ccdc59	-0.11843	3.74133	0.718242	1	504	371	375	352	319	475	16.6062	11.9452	13.013	11.2563	10.0509	16.9986
Ccdc61	0.117518	1.64362	0.768734	1	86	98	81	100	96	93	2.83361	3.15534	2.81082	3.19783	3.02473	3.32815
Ccdc62	0.614706	3.6699	0.064267	0.696751	233	367	303	351	606	437	7.67709	11.8164	10.5145	11.2244	19.0936	15.6387
Ccdc64	0.00799961	3.22901	0.984468	1	368	232	238	211	332	302	12.1252	7.46978	8.25894	6.74741	10.4605	10.8075
Ccdc65	0.00962681	4.70349	0.974087	1	766	931	648	718	695	933	25.2389	29.9757	22.4865	22.9604	21.8978	33.3889
Ccdc71	0.272299	3.02421	0.501538	1	234	241	186	434	149	221	7.71004	7.75955	6.45447	13.8786	4.69464	7.90883
Ccdc77	0.695241	4.62799	0.0809382	0.752996	369	1036	316	895	772	1077	12.1581	33.3564	10.9657	28.6205	24.3239	38.5421
Ccdc8	0.641412	2.91475	0.144574	0.881054	214	190	125	488	166	181	7.05106	6.11749	4.33768	15.6054	5.23027	6.47737
Ccdc80	1.27323	3.58066	0.00031264	0.0283091	200	166	258	654	578	317	6.58978	5.34475	8.95297	20.9138	18.2114	11.3443
Ccdc82	0.0546771	5.21364	0.847973	1	745	1383	1151	1245	1320	889	24.5469	44.5289	39.9413	39.8129	41.5901	31.8143
Ccdc86	0.298963	5.74349	0.24823	0.962994	1130	1910	1303	1760	1711	1870	37.2323	61.4969	45.216	56.2817	53.9096	66.9209
Ccdc90b	0.279779	5.83882	0.310448	0.988215	1215	2124	1340	1880	1586	2180	40.0329	68.3871	46.4999	60.1191	49.9711	78.0147
Ccdc91	-0.150502	5.38719	0.552407	1	1237	1454	1277	1408	1001	1181	40.7578	46.8149	44.3137	45.0254	31.5391	42.2639
Ccdc92	0.250019	2.48283	0.557631	1	113	254	93	163	179	200	3.72323	8.17812	3.22723	5.21246	5.63987	7.15732
Ccdc93	0.139398	4.03538	0.646474	1	342	569	491	526	577	457	11.2685	18.3203	17.0384	16.8206	18.1799	16.3545
Ccdc94	-0.16815	6.74604	0.464109	1	3294	3615	3332	3439	2546	3155	108.534	116.393	115.625	109.973	80.2184	112.907
Ccdc97	0.102616	6.40036	0.672355	1	2192	3134	2048	2754	2421	2735	72.224	100.906	71.0685	88.0681	76.28	97.8763
Cchcr1	0.581642	2.84449	0.103775	0.814816	187	135	190	295	299	188	6.16144	4.34664	6.59327	9.43358	9.42078	6.72788
Cck	-0.995858	4.50293	0.013046	0.328432	1407	641	673	282	398	664	46.3591	20.6385	23.3541	9.01787	12.54	23.7623
Ccl24	-0.345567	2.42728	0.417984	1	257	106	172	119	131	171	8.46787	3.41292	5.96865	3.80541	4.1275	6.1195
Ccl27	0.239627	5.55849	0.383783	1	1429	1323	1147	1344	1238	1982	47.084	42.597	39.8025	42.9788	39.0064	70.929
Ccl28	-0.223795	-1.23282	0.776073	1	18	8	9	10	9	11	0.59308	0.257579	0.312313	0.319783	0.283569	0.393652
Ccl6	1.53036	-1.63717	0.119645	0.843063	2	10	0	2	11	21	0.0658978	0.321973	0	0.0639565	0.346584	0.751518
Ccl9	-0.0841275	2.24829	0.858949	1	237	69	128	117	142	152	7.80889	2.22161	4.44178	3.74146	4.47408	5.43956
Ccm2	0.100747	4.97197	0.730896	1	1051	916	765	948	1386	649	34.6293	29.4927	26.5466	30.3154	43.6696	23.2255
Ccna1	-0.0970852	2.10605	0.824733	1	96	186	115	138	98	134	3.16309	5.9887	3.99066	4.413	3.08775	4.7954
Ccna2	-0.501371	2.49304	0.211385	0.948783	289	149	151	159	161	102	9.52223	4.7974	5.23992	5.08454	5.07273	3.65023
Ccnb1	0.205701	5.47725	0.485248	1	876	1833	1039	1227	1555	1529	28.8632	59.0177	36.0548	39.2373	48.9944	54.7177
Ccnb1ip1	0.272568	-0.740231	0.768458	1	1	30	13	18	7	27	0.0329489	0.965919	0.451119	0.575609	0.220553	0.966238
Ccnb2	0.0769439	5.92439	0.762586	1	1593	2300	1458	1695	1856	2073	52.4876	74.0538	50.5947	54.2031	58.4782	74.1856
Ccnc	0.0627744	6.72536	0.776698	1	2763	3457	3112	3451	3162	3190	91.0378	111.306	107.991	110.357	99.6271	114.159
Ccnd1	-0.410815	6.30562	0.103942	0.815334	2441	3393	2333	2672	1877	1648	80.4283	109.245	80.9584	85.4459	59.1398	58.9763
Ccnd2	-0.0414049	8.05971	0.857468	1	8418	8466	7544	7578	6798	9285	277.364	272.582	261.788	242.331	214.189	332.278
Ccnd3	0.386153	3.29326	0.240012	0.960705	294	272	198	398	352	259	9.68698	8.75767	6.87088	12.7273	11.0907	9.26872
Ccndbp1	0.218202	6.51837	0.380102	1	2508	2701	2434	2968	2339	3548	82.6358	86.9649	84.4633	94.9115	73.6964	126.971
Ccne1	-0.311074	1.80048	0.488225	1	149	89	103	87	138	56	4.90939	2.86556	3.57425	2.78211	4.34805	2.00405
Ccne2	0.0975637	5.52055	0.6818	1	1190	1484	1322	1562	1424	1323	39.2092	47.7808	45.8753	49.95	44.8669	47.3456
Ccnf	0.455782	4.57477	0.165258	0.899958	380	907	530	735	1008	760	12.5206	29.203	18.3918	23.504	31.7597	27.1978
Ccng1	0.040731	6.98581	0.88452	1	3774	3729	3754	4414	2366	4743	124.349	120.064	130.269	141.152	74.5471	169.736
Ccng2	0.688809	5.5175	0.0150236	0.356477	893	1531	759	1573	2056	1517	29.4234	49.2941	26.3384	50.3018	64.7797	54.2882
Ccnh	0.384084	7.08054	0.22775	0.95328	2223	5755	2697	4491	3914	5383	73.2454	185.296	93.5898	143.614	123.321	192.639
Ccni	-0.0829972	7.07638	0.724191	1	5166	4022	3360	3959	3700	4188	170.214	129.498	116.597	126.602	116.578	149.874
Ccnjl	0.255114	2.8636	0.468793	1	186	240	169	208	311	198	6.1285	7.72736	5.86454	6.65148	9.79887	7.08574
Ccnk	0.132159	3.81238	0.650283	1	382	433	389	428	499	404	12.5865	13.9414	13.4989	13.6867	15.7223	14.4578
Ccnl1	-0.0525524	5.99441	0.825335	1	1901	1755	2173	1963	2198	1552	62.6359	56.5063	75.4062	62.7733	69.2538	55.5408
Ccnl2	0.0752697	6.22262	0.785492	1	2163	1639	2708	1956	3113	1929	71.2685	52.7714	93.9715	62.5495	98.0833	69.0323
Ccnt1	-0.221084	4.10909	0.555424	1	496	429	731	621	616	233	16.3427	13.8126	25.3667	19.8585	19.4087	8.33827
Ccnt2	0.104806	6.63268	0.679366	1	2400	3330	2893	3387	3961	2100	79.0774	107.217	100.391	108.31	124.802	75.1518
Ccny	0.123306	2.01925	0.766343	1	142	96	106	173	120	88	4.67874	3.09094	3.67835	5.53224	3.78092	3.14922
Ccp110	0.38056	6.37239	0.221378	0.952064	1514	2767	2213	3441	3706	1511	49.8846	89.09	76.7943	110.037	116.767	54.0735
Ccpg1	0.264646	6.50591	0.28402	0.976635	1839	2785	2803	3357	3200	2492	60.593	89.6695	97.2681	107.351	100.824	89.1801
Ccrn4l	-0.204567	2.28714	0.607069	1	190	150	126	109	189	111	6.26029	4.8296	4.37238	3.48563	5.95494	3.97231
Ccsap	-0.985622	1.3277	0.0412427	0.588653	135	70	88	35	46	66	4.4481	2.25381	3.05373	1.11924	1.44935	2.36191
Ccser1	-0.445431	2.41991	0.308414	0.987716	200	107	238	153	183	77	6.58978	3.44511	8.25894	4.89267	5.7659	2.75557
Cct2	0.0660574	8.81165	0.764317	1	11649	15571	12443	14620	12446	14503	383.822	501.344	431.79	467.522	392.144	519.013
Cct3	-0.0630422	9.49339	0.767676	1	20169	25076	21250	22109	19780	21926	664.546	807.38	737.405	707.007	623.221	784.656
Cct4	0.0658511	8.80317	0.759394	1	11643	14960	12796	15278	12602	13549	383.624	481.672	444.039	488.564	397.059	484.872
Cct5	-0.0208783	9.79659	0.925182	1	23572	31083	26214	27260	23809	28688	776.671	1000.79	909.663	871.727	750.165	1026.65
Cct6a	-0.0388594	9.00126	0.854342	1	13609	17655	15590	16356	14801	14728	448.402	568.444	540.995	523.036	466.344	527.065
Cct6b	0.0661862	0.40967	0.919665	1	28	37	46	30	34	52	0.922569	1.1913	1.59627	0.959348	1.07126	1.8609
Cct7	0.00306581	10.2889	0.988682	1	33941	43235	35693	36266	36859	40124	1118.32	1392.05	1238.6	1159.72	1161.34	1435.9
Cct8	-0.0816744	9.42544	0.712745	1	18061	24942	20830	20251	18716	21432	595.09	803.065	722.831	647.592	589.697	766.978
Ccz1	0.0363528	6.15035	0.874602	1	1898	2280	2140	2048	2275	2191	62.537	73.4099	74.2611	65.4915	71.6799	78.4084
Cd101	0.648568	-0.3561	0.24732	0.962994	21	13	16	39	24	17	0.691927	0.418565	0.555223	1.24715	0.756183	0.608372
Cd14	-0.169424	0.413988	0.765043	1	59	26	36	19	39	49	1.94398	0.83713	1.24925	0.607587	1.2288	1.75354
Cd164	0.285842	7.2212	0.272631	0.971349	2626	4666	4798	5471	5300	4182	86.5238	150.233	166.497	174.953	166.99	149.659
Cd1d1	-0.653081	-1.05545	0.347819	0.999484	7	23	16	4	12	13	0.230642	0.740538	0.555223	0.127913	0.378092	0.465225
Cd200	-0.331224	8.88266	0.123632	0.848141	15953	17190	14366	13263	11141	13381	525.634	553.472	498.521	424.128	351.027	478.86
Cd24	0.0908493	10.7412	0.692956	1	41937	58875	48867	56692	45397	57372	1381.78	1895.62	1695.75	1812.91	1430.35	2053.15
Cd247	-0.538927	5.42405	0.166373	0.899958	2572	742	1260	758	1128	1260	84.7446	23.8904	43.7238	24.2395	35.5406	45.0911
Cd276	0.208992	5.07636	0.412684	1	1018	858	938	1005	1298	986	33.542	27.6253	32.5499	32.1381	40.8969	35.2856
Cd2ap	0.0894872	1.72254	0.877452	1	114	30	135	96	146	65	3.75617	0.965919	4.68469	3.06991	4.60011	2.32613
Cd2bp2	-0.0838046	8.12041	0.695812	1	8039	8453	9275	8389	9390	6882	264.876	272.164	321.856	268.266	295.857	246.283
Cd302	-0.968585	-0.636706	0.11115	0.824922	31	15	23	12	7	16	1.02142	0.48296	0.798133	0.383739	0.220553	0.572585
Cd320	0.0284416	4.72136	0.916334	1	720	919	716	821	759	826	23.7232	29.5893	24.8462	26.2541	23.9143	29.5597
Cd38	0.417322	0.892189	0.422804	1	43	26	68	54	50	80	1.4168	0.83713	2.3597	1.72683	1.57538	2.86293
Cd3eap	0.492624	4.90609	0.0964208	0.787536	683	1065	512	1035	1016	1113	22.5041	34.2901	17.7671	33.0975	32.0118	39.8305
Cd4	1.11197	-1.77167	0.1944	0.93899	2	10	1	10	5	13	0.0658978	0.321973	0.0347014	0.319783	0.157538	0.465225
Cd44	-0.628182	1.15965	0.325048	0.994731	66	87	85	35	14	100	2.17463	2.80117	2.94962	1.11924	0.441107	3.57866
Cd46	-0.272216	1.11559	0.547011	1	71	78	59	46	52	73	2.33937	2.51139	2.04738	1.471	1.6384	2.61242
Cd47	-0.553863	6.51146	0.0589261	0.679175	4465	2431	2881	2589	2835	1383	147.117	78.2717	99.9748	82.7917	89.3241	49.4928
Cd48	1.06974	4.84489	0.000386977	0.0318663	502	681	491	1287	830	1376	16.5403	21.9264	17.0384	41.156	26.1513	49.2423
Cd53	-0.527655	-1.03666	0.459587	1	18	12	15	2	14	15	0.59308	0.386368	0.520521	0.0639565	0.441107	0.536799
Cd55	-1.36615	-1.33564	0.0870692	0.765686	25	8	10	6	11	0	0.823722	0.257579	0.347014	0.19187	0.346584	0
Cd59	0.0203183	7.01978	0.933546	1	3653	4222	3748	4372	2992	4409	120.362	135.937	130.061	139.809	94.2708	157.783
Cd5l	1.1585	1.19212	0.0562428	0.668797	29	47	48	68	34	168	0.955518	1.51327	1.66567	2.17452	1.07126	6.01214
Cd63	0.382595	7.02538	0.139313	0.875212	2938	4202	3084	4077	3640	5507	96.8039	135.293	107.019	130.375	114.688	197.077
Cd68	0.832212	-0.839952	0.172171	0.908232	12	12	8	13	20	24	0.395387	0.386368	0.277611	0.415717	0.630153	0.858878
Cd74	-0.0343354	3.92226	0.968891	1	714	459	218	25	145	1102	23.5255	14.7786	7.56491	0.799456	4.56861	39.4368
Cd81	0.156691	8.7678	0.455374	1	11587	13301	12290	13590	13563	14432	381.779	428.256	426.481	434.584	427.338	516.472
Cd82	-0.0666561	4.20272	0.839854	1	597	524	570	575	356	676	19.6705	16.8714	19.7798	18.3875	11.2167	24.1917
Cd83	-1.83422	0.736804	0.00663692	0.218532	103	58	65	3	23	36	3.39374	1.86744	2.25559	0.0959348	0.724676	1.28832
Cd9	0.781083	6.49562	0.00117732	0.0695732	1723	2314	1952	3466	3019	3802	56.771	74.5046	67.7372	110.837	95.1215	136.061
Cd93	-0.950216	-0.473318	0.209039	0.948783	57	10	11	9	25	7	1.87809	0.321973	0.381716	0.287804	0.787691	0.250506
Cd97	-0.0376591	0.7974	0.953477	1	65	29	58	38	63	49	2.14168	0.933722	2.01268	1.21517	1.98498	1.75354
Cd99	0.0369221	3.79431	0.909797	1	448	400	382	454	308	496	14.7611	12.8789	13.2559	14.5181	9.70435	17.7501
Cdadc1	-0.0964736	5.61558	0.711632	1	1610	1556	1402	1395	1141	1717	53.0477	50.099	48.6514	44.6097	35.9502	61.4456
Cdc123	-0.0301181	7.79119	0.900418	1	5839	7992	6384	6345	5617	7755	192.389	257.321	221.534	202.902	176.978	277.525
Cdc14a	0.329911	0.37418	0.573745	1	32	28	38	16	60	48	1.05436	0.901525	1.31865	0.511652	1.89046	1.71776
Cdc14b	-0.237849	3.29332	0.496737	1	410	222	316	232	301	277	13.509	7.1478	10.9657	7.41895	9.4838	9.91288
Cdc16	0.264431	7.3031	0.268466	0.971349	3404	5561	4008	5540	4812	5256	112.158	179.049	139.083	177.16	151.615	188.094
Cdc20	0.304561	6.13306	0.330489	0.99635	1335	3058	1319	2108	2268	2616	43.9868	98.4594	45.7712	67.4102	71.4593	93.6177
Cdc23	0.16482	7.80312	0.463497	1	5191	7588	6232	7707	7934	5913	171.038	244.313	216.259	246.456	249.982	211.606
Cdc25a	0.360118	4.90268	0.194674	0.93899	785	868	709	906	1391	778	25.8649	27.9473	24.6033	28.9723	43.8271	27.842
Cdc25b	0.0647576	5.63331	0.797417	1	1276	1373	1704	1504	1853	1273	42.0428	44.2069	59.1312	48.0953	58.3836	45.5563
Cdc25c	-0.063418	2.91838	0.857928	1	218	189	280	231	243	194	7.18286	6.08529	9.7164	7.38698	7.65635	6.9426
Cdc26	0.0648152	6.58828	0.781017	1	2579	3310	2606	3024	2651	3206	84.9752	106.573	90.4319	96.7022	83.5267	114.732
Cdc27	0.369216	5.23173	0.194443	0.93899	748	1224	984	1558	1465	862	24.6458	39.4095	34.1462	49.8221	46.1587	30.848
Cdc34	0.0299645	3.18861	0.933717	1	319	256	234	234	259	330	10.5107	8.24251	8.12013	7.48291	8.16048	11.8096
Cdc37	0.0626385	6.89771	0.788506	1	3274	3917	3336	4321	3017	3690	107.875	126.117	115.764	138.178	95.0585	132.052
Cdc37l1	0.248445	4.65299	0.350375	0.999484	607	782	681	858	917	710	20	25.1783	23.6317	27.4373	28.8925	25.4085
Cdc40	0.537084	5.95685	0.0634624	0.695517	1008	2264	1319	2603	2102	1982	33.2125	72.8947	45.7712	83.2394	66.229	70.929
Cdc42	-0.121124	9.10298	0.601326	1	16376	18752	16579	16742	12579	18123	539.571	603.764	575.315	535.38	396.335	648.56
Cdc42bpa	-0.0172194	4.23456	0.961993	1	730	484	489	839	562	318	24.0527	15.5835	16.969	26.8298	17.7073	11.3801
Cdc42bpb	-0.147107	5.17494	0.638375	1	1577	778	1057	1118	1344	686	51.9604	25.0495	36.6794	35.7517	42.3463	24.5496
Cdc42ep1	-1.63526	-1.07527	0.00976235	0.272482	17	21	18	7	7	4	0.560131	0.676144	0.624626	0.223848	0.220553	0.143146
Cdc42ep2	0.200906	3.18486	0.561899	1	227	283	248	405	231	244	7.4794	9.11184	8.60595	12.9512	7.27826	8.73192
Cdc42ep3	0.19855	4.89891	0.43644	1	816	903	784	936	972	975	26.8863	29.0742	27.2059	29.9316	30.6254	34.8919
Cdc42ep4	-0.280925	6.539	0.238788	0.960644	2806	2936	3425	3161	2460	2043	92.4546	94.5313	118.852	101.083	77.5088	73.112
Cdc42ep5	-0.566599	2.6019	0.158757	0.893002	287	203	159	147	102	185	9.45633	6.53606	5.51753	4.7008	3.21378	6.62052
Cdc42se1	-0.00664234	5.74502	0.977825	1	1572	1664	1605	1614	1690	1550	51.7957	53.5763	55.6958	51.6129	53.2479	55.4692
Cdc42se2	-0.0293439	8.46437	0.89133	1	9140	11322	11657	11121	11389	9338	301.153	364.538	404.515	355.63	358.84	334.175
Cdc45	-0.157822	3.99028	0.590506	1	531	573	407	435	454	466	17.4959	18.4491	14.1235	13.9105	14.3045	16.6765
Cdc5l	0.196663	7.16898	0.364462	1	3939	4536	3640	4757	4405	4750	129.786	146.047	126.313	152.121	138.791	169.986
Cdc6	-0.134563	4.03004	0.654188	1	522	619	402	511	410	483	17.1993	19.9301	13.95	16.3409	12.9181	17.2849
Cdc7	0.37701	5.37917	0.149422	0.881054	882	1415	975	1375	1646	1258	29.0609	45.5592	33.8339	43.9701	51.8616	45.0195
Cdc73	0.076872	3.39552	0.812466	1	324	358	240	308	309	353	10.6754	11.5266	8.32834	9.8493	9.73586	12.6327
Cdca2	0.330345	4.5489	0.355782	0.999484	443	1056	387	698	869	791	14.5964	34.0004	13.4295	22.3208	27.3801	28.3072
Cdca3	0.0535204	6.02147	0.825793	1	2048	1990	1715	1725	1948	2285	67.4793	64.0727	59.513	55.1625	61.3769	81.7723
Cdca4	0.185817	5.81048	0.456187	1	1201	1912	1620	1909	1768	1739	39.5716	61.5613	56.2163	61.0465	55.7055	62.2329
Cdca5	0.161287	2.36259	0.686517	1	122	202	111	141	153	189	4.01977	6.50386	3.85186	4.50893	4.82067	6.76366
Cdca7	-0.297795	6.71351	0.186542	0.929769	3287	3985	3181	2873	2634	3002	108.303	128.306	110.385	91.8735	82.9911	107.431
Cdca7l	-0.0363929	3.5177	0.912304	1	272	393	374	416	329	281	8.9621	12.6535	12.9783	13.303	10.366	10.056
Cdca8	0.137024	5.34423	0.617779	1	1110	1502	892	1087	1276	1467	36.5733	48.3604	30.9537	34.7604	40.2037	52.4989
Cdh1	-0.399784	1.65213	0.442761	1	103	103	109	96	126	25	3.39374	3.31632	3.78246	3.06991	3.96996	0.894664
Cdh10	-0.267029	6.95653	0.232638	0.957022	3655	4661	3927	3552	3993	2756	120.428	150.072	136.273	113.587	125.81	98.6278
Cdh11	0.152964	5.26637	0.555223	1	1022	1229	1035	1471	1358	881	33.6738	39.5705	35.916	47.04	42.7874	31.528
Cdh13	-1.35802	6.41417	2.18883e-05	0.00481887	5696	2564	2812	1092	1598	1627	187.677	82.5539	97.5804	34.9203	50.3492	58.2248
Cdh15	-0.211745	1.23274	0.638675	1	69	75	77	72	47	72	2.27347	2.4148	2.67201	2.30243	1.48086	2.57663
Cdh2	-0.14101	8.63078	0.559125	1	13188	10220	13932	11519	14670	8392	434.53	329.057	483.46	368.357	462.217	300.321
Cdh20	-0.155759	1.02353	0.716688	1	65	62	60	67	49	53	2.14168	1.99623	2.08209	2.14254	1.54387	1.89669
Cdh23	0.416011	-0.435043	0.556194	1	32	12	8	35	27	9	1.05436	0.386368	0.277611	1.11924	0.850706	0.322079
Cdh5	-1.36733	-0.720606	0.283783	0.976635	71	0	0	6	10	11	2.33937	0	0	0.19187	0.315076	0.393652
Cdh6	-1.49715	3.47162	4.95974e-05	0.00696099	727	392	354	199	206	124	23.9538	12.6213	12.2843	6.36367	6.49057	4.43754
Cdh7	-0.413723	0.720862	0.416604	1	69	61	34	55	29	39	2.27347	1.96404	1.17985	1.7588	0.913721	1.39568
Cdh8	-0.821313	5.31616	0.000671786	0.0486633	1543	1498	1537	882	947	788	50.8401	48.2316	53.3361	28.2048	29.8377	28.1998
Cdh9	-2.19667	2.03718	5.6254e-06	0.00203748	333	136	131	54	35	42	10.972	4.37883	4.54589	1.72683	1.10277	1.50304
Cdhr1	-1.16065	2.27525	0.0021345	0.103598	199	198	198	118	77	74	6.55683	6.37507	6.87088	3.77343	2.42609	2.64821
Cdip1	0.170406	7.84649	0.461632	1	5522	8451	5634	7367	7218	7489	181.944	272.1	195.508	235.584	227.422	268.006
Cdipt	0.237161	5.71581	0.327026	0.995624	1387	1668	1301	1751	1539	1842	45.7001	53.7051	45.1466	55.9939	48.4902	65.9189
Cdk1	0.0654086	5.55774	0.813553	1	1267	1844	1060	1362	1246	1719	41.7463	59.3718	36.7835	43.5544	39.2585	61.5171
Cdk10	-0.481441	5.67127	0.15947	0.893002	1518	2220	1626	639	1974	1252	50.0164	71.478	56.4245	20.4341	62.1961	44.8048
Cdk11b	0.102163	6.94919	0.641145	1	3608	3987	3174	3972	3639	3967	118.88	128.371	110.142	127.018	114.656	141.965
Cdk12	0.117055	4.12227	0.731652	1	633	461	410	642	720	305	20.8567	14.843	14.2276	20.53	22.6855	10.9149
Cdk13	-0.0232632	5.37333	0.924648	1	1337	1259	1169	1300	1427	1023	44.0527	40.5364	40.566	41.5717	44.9614	36.6097
Cdk14	-0.460977	7.63333	0.0323118	0.529542	7128	6841	6762	5956	4620	4613	234.86	220.262	234.651	190.462	145.565	165.083
Cdk16	-0.297469	6.51519	0.213316	0.948783	3745	2594	2751	2306	2882	2277	123.394	83.5198	95.4636	73.7418	90.805	81.486
Cdk17	-0.587054	4.59116	0.0537464	0.656653	1213	687	706	522	702	526	39.967	22.1196	24.4992	16.6926	22.1184	18.8237
Cdk19	-0.173047	6.99352	0.459972	1	4560	3609	3992	3939	4368	2671	150.247	116.2	138.528	125.962	137.625	95.5859
Cdk2	0.274262	4.57861	0.337724	0.999484	476	807	664	844	780	746	15.6837	25.9832	23.0417	26.9896	24.576	26.6968
Cdk20	-0.14327	5.22159	0.568208	1	1048	1321	1159	982	1119	1105	34.5304	42.5327	40.219	31.4026	35.257	39.5442
Cdk2ap1	-0.0584773	6.14213	0.814288	1	2639	1956	1903	1983	1926	2328	86.9521	62.9779	66.0368	63.4129	60.6837	83.3112
Cdk2ap2	0.198213	4.42542	0.535039	1	599	806	408	789	525	752	19.7364	25.951	14.1582	25.2308	16.5415	26.9115
Cdk4	0.143301	9.52708	0.544243	1	17391	26590	19429	24433	20159	25332	573.014	856.127	674.214	781.325	635.162	906.546
Cdk5	0.0117807	7.17018	0.957512	1	4486	4654	3817	3845	4877	4388	147.809	149.846	132.455	122.956	153.663	157.031
Cdk5r1	-0.415367	4.62551	0.165487	0.899958	974	623	930	701	779	456	32.0922	20.0589	32.2723	22.4168	24.5444	16.3187
Cdk5r2	-0.615284	-0.861226	0.333295	0.997435	26	15	12	20	9	6	0.856671	0.48296	0.416417	0.639565	0.283569	0.214719
Cdk5rap1	0.136068	5.69003	0.601744	1	1193	1962	1294	1508	1624	1749	39.308	63.1711	44.9037	48.2232	51.1684	62.5907
Cdk5rap2	-0.325191	6.11652	0.239024	0.960644	2304	1788	2819	2245	2182	1231	75.9143	57.5688	97.8233	71.7912	68.7497	44.0533
Cdk5rap3	-0.00702686	7.36287	0.974824	1	4938	4965	4964	4305	5376	5180	162.702	159.86	172.258	137.666	169.385	185.374
Cdk6	0.667043	0.263542	0.183266	0.927731	34	21	24	49	32	45	1.12026	0.676144	0.832834	1.56693	1.00824	1.6104
Cdk8	-0.0552517	4.04144	0.865351	1	692	461	360	426	596	443	22.8006	14.843	12.4925	13.6227	18.7785	15.8535
Cdk9	0.0848387	4.31977	0.794	1	771	555	423	447	741	666	25.4036	17.8695	14.6787	14.2943	23.3472	23.8339
Cdkl1	-0.67294	3.75764	0.0551591	0.663091	724	376	394	301	266	367	23.855	12.1062	13.6724	9.62545	8.38103	13.1337
Cdkl2	-0.617758	3.72509	0.0457862	0.609108	574	379	481	320	357	270	18.9127	12.2028	16.6914	10.233	11.2482	9.66238
Cdkl3	0.131621	3.58041	0.671779	1	293	340	388	417	402	316	9.65403	10.9471	13.4642	13.3349	12.6661	11.3086
Cdkn1a	-0.323197	2.15119	0.394456	1	160	145	134	143	127	86	5.27182	4.66861	4.64999	4.57289	4.00147	3.07765
Cdkn1b	0.143576	6.59427	0.525221	1	2644	2996	2642	3674	2805	2744	87.1169	96.4632	91.6812	117.488	88.3789	98.1984
Cdkn1c	-0.0241675	4.51834	0.943091	1	771	777	539	697	448	883	25.4036	25.0173	18.7041	22.2888	14.1154	31.5995
Cdkn2aip	0.29955	4.76637	0.342528	0.999484	451	942	802	1120	926	695	14.86	30.3299	27.8305	35.8156	29.1761	24.8717
Cdkn2aipnl	0.0367511	5.98858	0.888076	1	2179	1511	1943	1859	2539	1488	71.7956	48.6501	67.4249	59.4476	79.9979	53.2504
Cdkn2c	0.20751	2.46663	0.606055	1	214	139	106	134	199	196	7.05106	4.47543	3.67835	4.28509	6.27002	7.01417
Cdkn3	0.0440398	3.63186	0.902982	1	335	404	357	307	276	533	11.0379	13.0077	12.3884	9.81732	8.69611	19.0742
Cdo1	-0.0174984	6.4673	0.945695	1	2530	3235	2286	2987	2030	2911	83.3607	104.158	79.3275	95.519	63.9605	104.175
Cdon	-0.132527	2.85224	0.786332	1	228	117	322	304	250	80	7.51235	3.76709	11.1739	9.72139	7.87691	2.86293
Cdr2	0.0238734	1.19598	0.965226	1	74	94	33	46	84	73	2.43822	3.02655	1.14515	1.471	2.64664	2.61242
Cds1	-1.46221	-0.772125	0.019418	0.420027	13	31	25	6	11	8	0.428336	0.998117	0.867536	0.19187	0.346584	0.286293
Cds2	-0.153124	0.46213	0.786126	1	50	31	43	41	59	15	1.64744	0.998117	1.49216	1.31111	1.85895	0.536799
Cdt1	-1.05938	1.78119	0.038686	0.570784	241	84	87	93	69	39	7.94068	2.70457	3.01902	2.97398	2.17403	1.39568
Cdv3	-1.03756	1.01397	0.0284968	0.501616	110	74	54	30	47	39	3.62438	2.3826	1.87388	0.959348	1.48086	1.39568
Cdyl	-0.00544007	1.2573	1	1	94	58	58	84	93	37	3.0972	1.86744	2.01268	2.68617	2.93021	1.3241
Cdyl2	0.21821	3.51876	0.50599	1	256	351	342	445	424	256	8.43492	11.3013	11.8679	14.2303	13.3592	9.16136
Ceacam1	-1.04486	-0.863859	0.131787	0.861795	35	15	9	11	15	3	1.15321	0.48296	0.312313	0.351761	0.472614	0.10736
Ceacam9	-0.261145	1.6977	0.591639	1	162	71	80	55	96	109	5.33772	2.28601	2.77611	1.7588	3.02473	3.90074
Cebpg	0.464821	1.79973	0.273473	0.971349	77	86	95	151	146	68	2.53707	2.76897	3.29664	4.82872	4.60011	2.43349
Cebpz	0.16475	6.83729	0.443841	1	3467	3279	2982	3838	3602	3526	114.234	105.575	103.48	122.733	113.49	126.183
Cecr2	-0.119841	2.39981	0.783429	1	235	96	157	156	201	102	7.74299	3.09094	5.44812	4.98861	6.33303	3.65023
Cecr5	0.12258	4.55271	0.662844	1	531	759	729	676	809	729	17.4959	24.4378	25.2973	21.6173	25.4897	26.0884
Cela1	-0.336543	-0.147967	0.642737	1	21	39	25	18	4	43	0.691927	1.2557	0.867536	0.575609	0.126031	1.53882
Cela2a	0.0875513	0.330084	0.862829	1	40	30	34	42	40	30	1.31796	0.965919	1.17985	1.34309	1.26031	1.0736
Celf1	0.173509	5.53615	0.588045	1	1416	1042	1454	1575	2204	769	46.6556	33.5496	50.4559	50.3657	69.4428	27.5199
Celf2	-0.0288505	7.38369	0.895045	1	4711	5252	5230	5690	5468	3955	155.222	169.1	181.488	181.956	172.284	141.536
Celf3	-0.150607	8.32278	0.492975	1	11065	9002	10260	10972	8908	7789	364.58	289.84	356.037	350.865	280.67	278.742
Celf4	-0.418666	7.35879	0.0654092	0.703364	6798	5549	4625	3901	4500	4325	223.987	178.663	160.494	124.747	141.784	154.777
Celf5	-0.125358	6.73404	0.593907	1	4082	2845	3081	3443	3336	2517	134.497	91.6014	106.915	110.101	105.109	90.0748
Celf6	-0.379233	1.72111	0.3518	0.999484	143	97	90	99	85	72	4.71169	3.12314	3.12313	3.16585	2.67815	2.57663
Celsr2	0.0359199	6.00788	0.90491	1	2227	1527	1957	2327	2619	1070	73.3772	49.1653	67.9107	74.4134	82.5185	38.2916
Celsr3	0.25404	6.2044	0.34766	0.999484	2312	1889	1862	2782	3146	1462	76.1779	60.8207	64.6141	88.9635	99.123	52.32
Cenpa	-0.356058	1.05284	0.542204	1	107	21	74	52	75	35	3.52553	0.676144	2.56791	1.66287	2.36307	1.25253
Cenpc	0.462314	6.36112	0.059374	0.679175	1645	2708	1898	3134	2936	2594	54.2009	87.1903	65.8633	100.22	92.5064	92.8304
Cenpf	-0.153596	5.13548	0.569295	1	1408	1132	807	1087	1111	835	46.392	36.4474	28.0041	34.7604	35.005	29.8818
Cenpi	0.0358301	3.80442	0.915905	1	270	515	453	477	471	339	8.8962	16.5816	15.7197	15.2536	14.8401	12.1316
Cenpj	0.300765	5.98023	0.306334	0.986382	1158	2134	1806	2282	2795	1335	38.1548	68.7091	62.6708	72.9744	88.0638	47.7751
Cenpk	-0.270724	3.77539	0.437498	1	548	414	384	344	261	499	18.056	13.3297	13.3253	11.0005	8.22349	17.8575
Cenpl	0.449148	5.31245	0.158354	0.893002	654	1568	824	1425	1185	1523	21.5486	50.4854	28.594	45.569	37.3365	54.503
Cenpm	-0.0172586	4.27055	0.955686	1	626	662	464	564	517	644	20.626	21.3146	16.1015	18.0357	16.2894	23.0466
Cenpn	-0.0232949	3.67523	0.952563	1	280	618	268	385	335	418	9.22569	19.8979	9.29998	12.3116	10.5551	14.9588
Cenpq	0.0816305	3.67674	0.810164	1	393	480	250	353	354	470	12.9489	15.4547	8.67536	11.2883	11.1537	16.8197
Cenpt	-0.487485	4.32355	0.0830665	0.755489	758	688	656	443	524	536	24.9753	22.1518	22.7641	14.1664	16.51	19.1816
Cenpu	-0.366002	2.80401	0.291653	0.979532	250	278	178	203	191	157	8.23722	8.95085	6.17685	6.49159	6.01796	5.61849
Cenpw	-0.177036	3.96292	0.553607	1	514	532	443	387	422	505	16.9357	17.129	15.3727	12.3756	13.2962	18.0722
Cep112	-0.0542396	1.95356	0.900857	1	109	113	127	161	100	81	3.59143	3.6383	4.40708	5.1485	3.15076	2.89871
Cep120	0.130065	4.63803	0.662841	1	744	584	802	847	1011	528	24.514	18.8032	27.8305	27.0856	31.8542	18.8953
Cep19	0.141185	6.31164	0.569395	1	1831	2741	2244	2566	2199	2750	60.3294	88.2528	77.87	82.0562	69.2853	98.4131
Cep290	0.122713	4.75075	0.64347	1	845	851	631	862	939	750	27.8418	27.3999	21.8966	27.5653	29.5857	26.8399
Cep41	-0.171819	4.42151	0.591759	1	583	900	568	652	433	721	19.2092	28.9776	19.7104	20.8498	13.6428	25.8021
Cep44	0.482169	4.80131	0.126839	0.855239	448	1039	617	1019	923	995	14.7611	33.453	21.4108	32.5858	29.0815	35.6076
Cep55	0.515059	3.19317	0.152758	0.885456	195	335	150	328	312	328	6.42504	10.7861	5.20521	10.4889	9.83038	11.738
Cep57	0.368477	5.84732	0.126715	0.855239	1252	1644	1626	1809	2109	1960	41.252	52.9324	56.4245	57.8487	66.4496	70.1417
Cep57l1	0.115388	3.69828	0.711608	1	306	454	360	462	358	398	10.0824	14.6176	12.4925	14.774	11.2797	14.2431
Cep63	0.213875	4.95722	0.401126	1	856	875	857	972	1186	878	28.2043	28.1727	29.7391	31.0829	37.3681	31.4206
Cep70	0.431253	5.37808	0.10206	0.807753	816	1399	984	1458	1502	1372	26.8863	45.044	34.1462	46.6243	47.3245	49.0992
Cep76	0.876358	3.34877	0.0375422	0.563534	97	294	252	343	572	288	3.19604	9.46601	8.74476	10.9685	18.0224	10.3065
Cep78	0.255188	2.8745	0.513102	1	216	231	153	230	362	138	7.11696	7.43758	5.30932	7.355	11.4058	4.93855
Cep85	0.130658	5.5292	0.624493	1	1162	1344	1456	1369	1992	1063	38.2866	43.2732	50.5253	43.7782	62.7632	38.0411
Cep89	0.159939	5.4399	0.518989	1	1306	1340	1056	1232	1421	1483	43.0313	43.1444	36.6447	39.3972	44.7723	53.0715
Cep95	0.139687	5.35936	0.588027	1	1087	1138	1284	1186	1665	1076	35.8155	36.6405	44.5566	37.9262	52.4602	38.5064
Cep97	0.274273	3.38943	0.450666	1	197	380	275	317	486	244	6.49093	12.235	9.54289	10.1371	15.3127	8.73192
Cept1	0.389873	5.53809	0.202012	0.94681	772	1853	1020	1629	1449	1681	25.4365	59.6616	35.3955	52.0926	45.6546	60.1572
Cer1	-0.0616193	-1.19769	1	1	16	7	11	11	13	9	0.527182	0.225381	0.381716	0.351761	0.409599	0.322079
Cercam	-0.0260718	1.99725	0.949501	1	139	102	116	126	102	124	4.5799	3.28413	4.02537	4.02926	3.21378	4.43754
Cerk	-0.102565	5.55873	0.735409	1	1931	1104	1356	1168	2029	975	63.6243	35.5458	47.0551	37.3506	63.929	34.8919
Cers2	0.232133	5.63053	0.371675	1	1026	1613	1463	1411	1868	1575	33.8056	51.9343	50.7682	45.1213	58.8563	56.3639
Cers4	-0.30221	3.94907	0.404302	1	602	305	614	575	405	284	19.8352	9.82018	21.3067	18.3875	12.7606	10.1634
Cers5	0.028589	3.58705	0.932101	1	430	339	300	393	450	264	14.168	10.9149	10.4104	12.5675	14.1784	9.44766
Ces2h	-0.32726	-1.31289	0.651924	1	13	15	6	10	8	9	0.428336	0.48296	0.208209	0.319783	0.252061	0.322079
Cetn4	-0.0882766	1.90528	0.858951	1	143	107	93	124	52	143	4.71169	3.44511	3.22723	3.9653	1.6384	5.11748
Cfb	0.98747	-0.239012	0.0950475	0.786436	25	6	16	28	30	36	0.823722	0.193184	0.555223	0.895391	0.945229	1.28832
Cfdp1	-0.0551472	7.59551	0.821839	1	6230	6503	5085	5983	4360	6714	205.272	209.379	176.457	191.326	137.373	240.271
Cfh	1.25204	0.167148	0.19615	0.94148	3	11	41	3	89	44	0.0988467	0.35417	1.42276	0.0959348	2.80418	1.57461
Cfl1	-0.13866	11.5823	0.542947	1	100312	100094	89692	83601	75834	103229	3305.17	3222.76	3112.44	2673.41	2389.35	3694.21
Cfl2	-0.0716619	8.20313	0.732268	1	8325	9323	9550	9083	8831	8195	274.3	300.176	331.399	290.458	278.244	293.271
Cflar	-0.262565	3.60048	0.397074	1	393	351	439	358	294	341	12.9489	11.3013	15.2339	11.4482	9.26324	12.2032
Cfp	0.182624	2.09737	0.68068	1	149	88	118	96	214	101	4.90939	2.83336	4.09477	3.06991	6.74263	3.61444
Cftr	-0.164021	-0.889403	0.823154	1	20	10	15	21	13	7	0.658978	0.321973	0.520521	0.671543	0.409599	0.250506
Cggbp1	0.257336	5.4591	0.289617	0.979532	1396	1095	1118	1484	1585	1288	45.9967	35.2561	38.7962	47.4557	49.9396	46.0931
Cgnl1	-0.626464	-0.041166	0.20943	0.948783	35	28	36	22	26	17	1.15321	0.901525	1.24925	0.703522	0.819198	0.608372
Cgref1	-1.5098	0.803548	0.00821949	0.252845	139	41	45	29	24	26	4.5799	1.32009	1.56156	0.927369	0.756183	0.930451
Cgrrf1	0.330389	3.62721	0.29657	0.982186	263	422	300	385	418	436	8.66556	13.5873	10.4104	12.3116	13.1702	15.6029
Ch25h	-1.01491	-1.25053	0.137438	0.870856	16	15	12	2	9	10	0.527182	0.48296	0.416417	0.0639565	0.283569	0.357866
Chac1	-0.0425369	1.93253	0.923945	1	102	152	91	141	94	101	3.36079	4.89399	3.15783	4.50893	2.96172	3.61444
Chac2	0.634204	4.06659	0.0780368	0.744196	290	593	305	629	440	753	9.55518	19.093	10.5839	20.1143	13.8634	26.9473
Chaf1b	-0.108899	4.51158	0.704348	1	670	872	595	670	574	731	22.0758	28.0761	20.6474	21.4254	18.0854	26.16
Champ1	0.115459	6.96571	0.613599	1	3088	3875	3841	4537	4257	3089	101.746	124.765	133.288	145.085	134.128	110.545
Chat	-0.409783	-1.19648	0.580068	1	12	10	16	6	15	8	0.395387	0.321973	0.555223	0.19187	0.472614	0.286293
Chchd1	0.0363318	5.93909	0.906289	1	2266	1827	1385	1828	1205	2509	74.6622	58.8245	48.0615	58.4562	37.9667	89.7885
Chchd10	-0.148606	0.623024	0.791709	1	68	34	38	34	41	51	2.24053	1.09471	1.31865	1.08726	1.29181	1.82512
Chchd3	0.0913258	7.41765	0.701676	1	4283	5749	4907	5302	4461	6116	141.12	185.102	170.28	169.549	140.556	218.871
Chchd4	0.442005	5.31083	0.152969	0.885456	785	1532	738	1384	1148	1580	25.8649	49.3263	25.6097	44.2579	36.1708	56.5428
Chchd5	0.0295935	5.15699	0.917982	1	1051	1231	907	1034	821	1370	34.6293	39.6349	31.4742	33.0655	25.8678	49.0276
Chchd6	-0.123768	6.06605	0.653708	1	2276	2339	1703	1931	1383	2428	74.9917	75.3095	59.0965	61.75	43.5751	86.8898
Chd1	0.218003	4.71852	0.475958	1	667	652	861	785	1225	587	21.9769	20.9926	29.8779	25.1029	38.5968	21.0067
Chd2	0.0187116	6.44728	0.949556	1	2378	2264	3131	3273	3366	1468	78.3525	72.8947	108.65	104.665	106.055	52.5347
Chd5	-0.0727855	3.85482	0.826239	1	608	330	393	430	524	331	20.0329	10.6251	13.6377	13.7506	16.51	11.8454
Chd6	0.149013	6.62508	0.554446	1	3268	2428	2732	3465	3932	2137	107.677	78.1751	94.8043	110.805	123.888	76.4759
Chd8	-0.138943	6.89231	0.591593	1	4458	3044	3701	4042	4094	2257	146.886	98.0086	128.43	129.256	128.992	80.7703
Chdh	-0.494349	0.684898	0.294619	0.980903	57	42	63	42	45	30	1.87809	1.35229	2.18619	1.34309	1.41784	1.0736
Chek1	0.103674	4.21216	0.729305	1	421	701	489	611	552	572	13.8715	22.5703	16.969	19.5387	17.3922	20.4699
Chek2	0.0875668	3.3544	0.792016	1	248	370	273	282	309	354	8.17133	11.913	9.47349	9.01787	9.73586	12.6684
Cherp	-0.00900493	7.60919	0.970473	1	5458	6145	6043	6596	7447	3860	179.835	197.853	209.701	210.929	234.637	138.136
Chfr	0.251769	5.76709	0.319862	0.992854	1390	1913	1198	2128	1630	1620	45.799	61.5935	41.5723	68.0497	51.3574	57.9743
Chga	0.0497207	6.2729	0.829574	1	2058	2366	2415	2656	2173	2302	67.8088	76.1788	83.804	84.9342	68.4661	82.3807
Chgb	-0.265204	7.13273	0.226594	0.952989	4143	4985	4679	4403	3591	3585	136.507	160.504	162.368	140.8	113.144	128.295
Chi3l1	0.936429	1.24051	0.0460145	0.609915	40	36	65	68	114	92	1.31796	1.1591	2.25559	2.17452	3.59187	3.29237
Chic2	0.253954	1.48184	0.584008	1	86	59	79	73	65	127	2.83361	1.89964	2.74141	2.33441	2.048	4.5449
Chit1	0.0181817	1.27713	0.989132	1	91	41	78	72	108	39	2.99835	1.32009	2.70671	2.30243	3.40282	1.39568
Chka	0.175037	4.66338	0.578126	1	955	543	642	671	1127	655	31.4662	17.4831	22.2783	21.4574	35.5091	23.4402
Chkb	8.60371e-05	5.86106	1	1	1839	1565	1821	1613	2009	1657	60.593	50.3888	63.1913	51.5809	63.2988	59.2984
Chm	0.334227	4.22422	0.348183	0.999484	391	598	498	861	752	309	12.883	19.254	17.2813	27.5333	23.6937	11.0581
Chmp1a	-0.0736945	8.02991	0.727839	1	7823	8113	8211	8209	7175	7693	257.759	261.217	284.933	262.509	226.067	275.306
Chmp1b	0.387021	6.56192	0.149779	0.881054	1871	3338	2200	3272	2687	3681	61.6474	107.475	76.3431	104.633	84.661	131.73
Chmp2a	0.131185	7.67829	0.591818	1	6107	6315	5240	5994	5234	7982	201.219	203.326	181.835	191.678	164.911	285.648
Chmp3	0.0107778	5.98128	0.964604	1	1738	2118	1820	1871	1733	2113	57.2652	68.1939	63.1566	59.8313	54.6027	75.617
Chmp4bl1	-0.0355413	-0.764416	1	1	17	17	14	13	7	26	0.560131	0.547354	0.48582	0.415717	0.220553	0.930451
Chmp4c	-0.175096	-1.28527	0.843434	1	3	15	15	6	8	15	0.0988467	0.48296	0.520521	0.19187	0.252061	0.536799
Chmp5	0.347693	7.65859	0.221145	0.952064	4413	7516	4204	6595	5128	8556	145.403	241.995	145.885	210.897	161.571	306.19
Chmp6	-0.0258985	6.32459	0.910183	1	2221	2836	2245	2272	2585	2347	73.1795	91.3116	77.9047	72.6546	81.4472	83.9911
Chmp7	-0.0154197	6.80162	0.943687	1	3454	3166	3473	3460	3450	3167	113.805	101.937	120.518	110.645	108.701	113.336
Chn1	0.16679	6.3448	0.470215	1	2041	2765	2112	2836	2787	2213	67.2487	89.0256	73.2894	90.6903	87.8118	79.1957
Chn2	-0.157492	2.12722	0.668951	1	141	148	121	121	135	114	4.64579	4.7652	4.19887	3.86937	4.25353	4.07967
Chodl	-0.0199002	2.15347	0.9686	1	100	198	103	100	90	197	3.29489	6.37507	3.57425	3.19783	2.83569	7.04996
Chordc1	0.846726	6.09621	0.0234166	0.461816	751	2711	994	2937	2552	2493	24.7446	87.2869	34.4932	93.9201	80.4075	89.2159
Chp1	0.0586807	7.33182	0.788103	1	4106	5613	4532	5213	5262	4483	135.288	180.724	157.267	166.703	165.793	160.431
Chpf	-0.192512	4.72214	0.463085	1	943	784	805	733	811	691	31.0708	25.2427	27.9347	23.4401	25.5527	24.7285
Chpf2	0.382668	4.38356	0.335582	0.998357	467	443	707	935	972	282	15.3871	14.2634	24.5339	29.8997	30.6254	10.0918
Chpt1	0.0355685	0.286828	0.979711	1	59	24	20	41	42	24	1.94398	0.772736	0.694029	1.31111	1.32332	0.858878
Chrac1	0.0438645	4.70611	0.888567	1	735	748	825	580	716	1068	24.2174	24.0836	28.6287	18.5474	22.5595	38.2201
Chrd	0.286092	2.1109	0.537009	1	146	90	109	97	246	88	4.81054	2.89776	3.78246	3.10189	7.75088	3.14922
Chrdl1	0.341621	3.451	0.388715	1	228	214	414	449	470	203	7.51235	6.89023	14.3664	14.3582	14.8086	7.26468
Chrm1	-0.952247	-1.11183	0.21521	0.948783	25	6	16	12	12	1	0.823722	0.193184	0.555223	0.383739	0.378092	0.0357866
Chrm2	-1.47392	-0.664629	0.0126375	0.320308	31	18	26	10	8	9	1.02142	0.579552	0.902237	0.319783	0.252061	0.322079
Chrm4	-0.472043	2.83109	0.21833	0.949791	204	177	351	174	185	177	6.72158	5.69892	12.1802	5.56422	5.82891	6.33422
Chrna1	-0.478813	4.45989	0.206468	0.948783	1231	428	643	404	652	602	40.5601	13.7805	22.313	12.9192	20.543	21.5435
Chrna3	-5.19708	-0.851322	2.96433e-08	6.03458e-05	45	12	29	1	0	1	1.4827	0.386368	1.00634	0.0319783	0	0.0357866
Chrna4	-0.909821	1.7254	0.0272029	0.484816	163	126	94	64	71	69	5.37067	4.05686	3.26193	2.04661	2.23704	2.46927
Chrna5	-0.369046	0.754889	0.543242	1	96	30	39	21	69	39	3.16309	0.965919	1.35336	0.671543	2.17403	1.39568
Chrna7	1.16607	-1.08484	0.135109	0.86541	10	2	10	16	32	4	0.329489	0.0643946	0.347014	0.511652	1.00824	0.143146
Chrnb1	-0.246732	1.94694	0.592205	1	128	78	162	70	150	96	4.21746	2.51139	5.62163	2.23848	4.72614	3.43551
Chrnb2	0.230142	3.68865	0.571758	1	307	361	394	635	488	163	10.1153	11.6232	13.6724	20.3062	15.3757	5.83321
Chrne	-0.526884	1.27874	0.279343	0.974073	113	88	52	43	50	80	3.72323	2.83336	1.80447	1.37506	1.57538	2.86293
Chst1	-0.451753	3.56957	0.1679	0.901773	549	347	336	267	330	307	18.0889	11.1725	11.6597	8.53819	10.3975	10.9865
Chst10	0.204182	5.36335	0.406796	1	1221	1310	927	1389	1392	1222	40.2306	42.1785	32.1682	44.4178	43.8586	43.7312
Chst11	-0.167874	-0.103704	0.76289	1	20	26	36	36	27	12	0.658978	0.83713	1.24925	1.15122	0.850706	0.429439
Chst12	0.445704	5.61303	0.149677	0.881054	840	1968	954	1738	1534	1822	27.6771	63.3643	33.1052	55.5782	48.3327	65.2031
Chst14	0.66569	1.05252	0.188718	0.929769	33	62	45	113	76	38	1.08731	1.99623	1.56156	3.61354	2.39458	1.35989
Chst15	-0.57236	3.24383	0.147063	0.881054	399	194	414	302	251	143	13.1466	6.24628	14.3664	9.65743	7.90842	5.11748
Chst3	0.897478	-1.18608	0.229706	0.954684	9	2	12	18	23	4	0.29654	0.0643946	0.416417	0.575609	0.724676	0.143146
Chst4	0.310043	-1.15501	0.656781	1	16	8	7	10	8	20	0.527182	0.257579	0.24291	0.319783	0.252061	0.715732
Chst5	-0.353567	2.08127	0.455125	1	101	205	118	55	127	146	3.32784	6.60045	4.09477	1.7588	4.00147	5.22484
Chst7	-0.949871	-0.123046	0.083222	0.755489	41	42	19	25	16	12	1.3509	1.35229	0.659327	0.799456	0.504122	0.429439
Chst8	-1.39007	1.10622	0.0074547	0.23391	125	72	76	39	17	47	4.11861	2.31821	2.63731	1.24715	0.53563	1.68197
Chst9	-1.57105	-1.05656	0.0221155	0.445804	11	20	25	4	11	4	0.362438	0.643946	0.867536	0.127913	0.346584	0.143146
Chsy1	0.352602	4.8939	0.180073	0.921176	886	842	630	953	1149	926	29.1927	27.1101	21.8619	30.4753	36.2023	33.1384
Chtf18	0.18898	2.84291	0.606062	1	219	160	218	308	214	171	7.21581	5.15157	7.56491	9.8493	6.74263	6.1195
Chtf8	0.410106	4.32026	0.170917	0.907191	458	706	388	699	769	603	15.0906	22.7313	13.4642	22.3528	24.2294	21.5793
Chtop	0.0661006	6.69814	0.805555	1	3862	2501	2778	3312	4299	2153	127.249	80.5255	96.4006	105.912	135.451	77.0485
Chuk	0.413235	5.72558	0.238321	0.960644	1221	1142	1700	1154	3164	1243	40.2306	36.7693	58.9924	36.9029	99.6901	44.4827
Churc1	0.0306092	5.58683	0.926574	1	1585	1602	1114	1429	826	2063	52.224	51.5801	38.6574	45.6969	26.0253	73.8277
Ciao1	0.139434	5.6742	0.575484	1	1478	1757	1162	1587	1507	1737	48.6985	56.5707	40.3231	50.7495	47.482	62.1613
Ciapin1	0.392225	6.54631	0.112479	0.828013	1843	3212	2253	3350	3331	2961	60.7248	103.418	78.1823	107.127	104.952	105.964
Cib1	0.436568	2.85614	0.201505	0.94681	190	199	162	265	215	266	6.26029	6.40727	5.62163	8.47424	6.77414	9.51923
Cib2	-0.319861	4.37404	0.292601	0.980303	790	592	685	618	413	626	26.0296	19.0608	23.7705	19.7626	13.0127	22.4024
Cic	-0.0573328	4.4917	0.847328	1	928	588	551	625	722	649	30.5766	18.932	19.1205	19.9864	22.7485	23.2255
Cideb	-0.340972	1.85267	0.415037	1	156	88	113	74	106	103	5.14003	2.83336	3.92126	2.36639	3.33981	3.68602
Cilp2	0.438953	0.262648	0.390215	1	30	30	27	38	25	54	0.988467	0.965919	0.936939	1.21517	0.787691	1.93248
Cinp	0.223019	5.55572	0.425714	1	984	1746	1193	1601	1236	1723	32.4217	56.2165	41.3988	51.1972	38.9434	61.6603
Cir1	0.14812	5.36752	0.57558	1	1297	1121	1109	1194	1135	1567	42.7347	36.0932	38.4839	38.182	35.7612	56.0776
Cirbp	-0.140387	9.10033	0.549293	1	19327	14215	18212	13606	15912	17603	636.803	457.685	631.982	435.096	501.349	629.951
Cirh1a	0.469674	6.51762	0.0845473	0.760046	1638	3404	1924	3175	3433	3054	53.9703	109.6	66.7656	101.531	108.166	109.292
Cisd1	0.19245	7.52267	0.443564	1	5212	6053	4268	5143	5075	7373	171.73	194.89	148.106	164.464	159.901	263.854
Cisd2	0.292868	8.00682	0.179499	0.921176	6047	8450	6400	9219	8595	7932	199.242	272.067	222.089	294.808	270.808	283.859
Cisd3	0.112861	4.02701	0.739285	1	442	595	377	436	389	683	14.5634	19.1574	13.0824	13.9425	12.2565	24.4422
Cish	0.0692154	3.52303	0.840868	1	311	461	241	331	460	280	10.2471	14.843	8.36304	10.5848	14.4935	10.0202
Cit	-0.462057	1.32503	0.294964	0.980999	113	83	60	55	68	63	3.72323	2.67238	2.08209	1.7588	2.14252	2.25455
Cited1	-0.376833	0.124891	0.465346	1	36	26	42	26	29	26	1.18616	0.83713	1.45746	0.831435	0.913721	0.930451
Cited2	-0.236917	5.84098	0.353436	0.999484	1886	1442	2227	1780	1684	1333	62.1416	46.4285	77.2801	56.9213	53.0589	47.7035
Ciz1	0.0252824	6.73936	0.908791	1	2878	3651	3030	3504	3476	2838	94.8269	117.552	105.145	112.052	109.521	101.562
Ckap2	0.213239	5.63108	0.376861	1	1168	1635	1337	1555	1734	1539	38.4843	52.6426	46.3958	49.7262	54.6342	55.0755
Ckap4	-0.399032	5.15792	0.149018	0.881054	1556	888	1203	977	1049	780	51.2685	28.5912	41.7458	31.2428	33.0515	27.9135
Ckb	-0.177093	10.2066	0.409008	1	37000	42210	34118	33138	31151	35945	1219.11	1359.05	1183.94	1059.7	981.494	1286.35
Cklf	1.12238	-0.847697	0.10097	0.80347	6	15	7	12	14	34	0.197693	0.48296	0.24291	0.383739	0.441107	1.21674
Ckmt1b	-0.202906	4.66443	0.480758	1	744	876	821	675	578	860	24.514	28.2048	28.4899	21.5853	18.2114	30.7765
Cks1b	0.454033	6.38132	0.0967937	0.787536	1827	2992	1566	2678	2667	3332	60.1976	96.3344	54.3424	85.6378	84.0309	119.241
Cks2	0.423029	3.99185	0.261749	0.968341	492	512	228	472	405	744	16.2109	16.485	7.91193	15.0937	12.7606	26.6252
Clasp2	-0.242859	8.91503	0.474663	1	16209	10275	20306	18300	16343	6321	534.069	330.827	704.647	585.202	514.929	226.207
Clasrp	-0.815587	2.10152	0.0877123	0.766086	264	78	143	94	122	65	8.69851	2.51139	4.9623	3.00596	3.84393	2.32613
Clcc1	0.0911975	5.87834	0.705359	1	1386	1810	1924	1857	1983	1676	45.6672	58.2771	66.7656	59.3836	62.4796	59.9783
Clcn1	-0.893411	0.0129086	0.14404	0.881054	49	19	42	15	37	9	1.6145	0.611749	1.45746	0.479674	1.16578	0.322079
Clcn3	0.102585	6.53277	0.697252	1	2513	2388	3113	3536	3425	1856	82.8006	76.8872	108.026	113.075	107.914	66.4199
Clcn4	-0.0691042	7.22427	0.807743	1	3800	4494	5453	5989	4960	2510	125.206	144.695	189.227	191.518	156.278	89.8243
Clcn5	0.584846	0.506111	0.240929	0.960705	23	31	43	54	61	34	0.757825	0.998117	1.49216	1.72683	1.92197	1.21674
Clcn6	0.264167	6.11246	0.384585	1	1575	1805	2260	2982	2793	1199	51.8945	58.1162	78.4252	95.3591	88.0008	42.9081
Clcn7	0.331542	4.03372	0.326775	0.995624	434	349	513	713	643	320	14.2998	11.2369	17.8018	22.8005	20.2594	11.4517
Cldn1	-0.155264	1.21711	0.777876	1	79	37	97	75	36	81	2.60296	1.1913	3.36604	2.39837	1.13427	2.89871
Cldn10	0.597011	2.71645	0.110873	0.824922	171	192	107	269	187	252	5.63426	6.18188	3.71305	8.60215	5.89193	9.01822
Cldn12	0.0269713	5.15824	0.918215	1	974	1124	1085	1268	1226	803	32.0922	36.1898	37.6511	40.5484	38.6284	28.7366
Cldn15	-0.990812	-0.294501	0.0687537	0.716118	31	30	29	19	19	8	1.02142	0.965919	1.00634	0.607587	0.598645	0.286293
Cldn23	-0.448546	-0.459287	0.484622	1	41	14	14	28	11	12	1.3509	0.450762	0.48582	0.895391	0.346584	0.429439
Cldn5	-0.465717	2.63103	0.496817	1	499	111	38	98	123	236	16.4415	3.5739	1.31865	3.13387	3.87544	8.44563
Cldn6	-0.742397	-1.38048	0.360117	1	16	14	6	7	15	0	0.527182	0.450762	0.208209	0.223848	0.472614	0
Cldn9	0.688802	-0.419905	0.214885	0.948783	16	15	16	18	27	31	0.527182	0.48296	0.555223	0.575609	0.850706	1.10938
Cldnd1	0.203812	8.25484	0.375754	1	7015	10295	8327	9974	8987	10582	231.137	331.471	288.959	318.951	283.159	378.694
Clec11a	-0.404608	2.34798	0.268121	0.971349	172	170	174	166	116	112	5.66721	5.47354	6.03805	5.30839	3.65489	4.0081
Clec14a	0.0217727	1.44553	0.9828	1	91	105	44	132	29	81	2.99835	3.38072	1.52686	4.22113	0.913721	2.89871
Clec1a	-2.52969	-1.28965	0.000364882	0.031037	19	15	19	3	4	2	0.626029	0.48296	0.659327	0.0959348	0.126031	0.0715732
Clec2l	-0.63112	0.209003	0.227302	0.952989	49	41	30	15	30	32	1.6145	1.32009	1.04104	0.479674	0.945229	1.14517
Clgn	-0.907492	0.24778	0.122904	0.847627	73	40	20	24	17	29	2.40527	1.28789	0.694029	0.767478	0.53563	1.03781
Clic1	0.410668	5.72405	0.184114	0.928673	1315	1774	1024	1688	1239	2453	43.3278	57.118	35.5343	53.9793	39.038	87.7845
Clic2	-0.399921	0.142961	0.461025	1	41	23	42	39	25	18	1.3509	0.740538	1.45746	1.24715	0.787691	0.644158
Clic3	0.448426	-0.698873	0.583779	1	8	6	27	32	23	4	0.263591	0.193184	0.936939	1.0233	0.724676	0.143146
Clic4	0.332237	3.88467	0.479517	1	366	267	530	776	605	147	12.0593	8.59668	18.3918	24.8151	19.0621	5.26063
Clint1	0.297624	2.07442	0.504957	1	137	139	62	119	206	95	4.514	4.47543	2.15149	3.80541	6.49057	3.39972
Clip1	0.0153565	6.39448	0.951652	1	2622	2272	2631	2863	3159	1744	86.392	73.1523	91.2995	91.5537	99.5326	62.4118
Clip2	0.199951	6.66115	0.432524	1	2987	2498	2985	4222	3556	2161	98.4184	80.4289	103.584	135.012	112.041	77.3348
Clip3	0.0966799	-0.176229	0.893808	1	32	15	24	18	46	14	1.05436	0.48296	0.832834	0.575609	1.44935	0.501012
Clip4	-0.307898	0.087127	0.58304	1	38	22	39	18	37	26	1.25206	0.708341	1.35336	0.575609	1.16578	0.930451
Clk1	0.79376	6.84333	0.014904	0.35529	1778	3919	1934	3082	6431	3786	58.5831	126.181	67.1126	98.557	202.626	135.488
Clk2	0.287994	3.95823	0.336574	0.999222	489	438	334	483	638	433	16.112	14.1024	11.5903	15.4455	20.1019	15.4956
Clk3	0.326812	6.30145	0.179554	0.921176	1855	2717	1762	2497	2697	2746	61.1202	87.4801	61.1439	79.8497	84.9761	98.2699
Clk4	0.441345	5.89002	0.108823	0.823787	1160	2049	1341	1634	2589	1980	38.2207	65.9723	46.5346	52.2525	81.5733	70.8574
Clmp	-0.668302	5.79971	0.00874592	0.258419	2660	1845	1667	1396	1209	1291	87.6441	59.404	57.8473	44.6416	38.0927	46.2005
Cln3	0.159673	4.88698	0.569885	1	699	1119	709	966	863	989	23.0313	36.0288	24.6033	30.891	27.1911	35.3929
Cln5	-1.85946	-1.40987	0.00824382	0.252901	16	10	18	4	4	4	0.527182	0.321973	0.624626	0.127913	0.126031	0.143146
Cln6	0.652067	1.62382	0.146203	0.881054	80	78	54	125	154	61	2.63591	2.51139	1.87388	3.99728	4.85218	2.18298
Cln8	0.449823	4.97979	0.149895	0.881088	492	1180	739	1252	1078	980	16.2109	37.9928	25.6444	40.0368	33.9652	35.0708
Clns1a	0.0478499	7.69541	0.842905	1	5484	7408	5536	5995	5434	7518	180.692	238.518	192.107	191.71	171.212	269.043
Clock	0.106804	4.21992	0.789846	1	554	305	737	633	845	304	18.2537	9.82018	25.575	20.2422	26.6239	10.8791
Clp1	0.284971	5.33378	0.314057	0.989147	753	1411	1114	1216	1301	1476	24.8105	45.4304	38.6574	38.8856	40.9914	52.821
Clpb	0.162194	5.3608	0.517916	1	1100	1287	1109	1436	1541	992	36.2438	41.4379	38.4839	45.9208	48.5533	35.5003
Clptm1	0.123238	5.54481	0.607116	1	1301	1375	1347	1745	1369	1310	42.8665	44.2713	46.7428	55.802	43.1339	46.8804
Clptm1l	-0.126616	4.93256	0.689528	1	1393	703	775	690	1079	876	45.8978	22.6347	26.8936	22.065	33.9967	31.349
Clpx	0.246068	5.91807	0.321509	0.992854	1283	1992	1711	1993	2308	1681	42.2734	64.1371	59.3741	63.7327	72.7196	60.1572
Clspn	-0.225358	2.54147	0.541156	1	223	202	137	166	190	129	7.3476	6.50386	4.7541	5.30839	5.98645	4.61647
Clstn1	0.0710025	6.00187	0.770512	1	2271	1664	1698	1979	2376	1638	74.8269	53.5763	58.923	63.285	74.8621	58.6184
Clstn2	0.180926	3.9136	0.615077	1	480	318	465	530	684	260	15.8155	10.2387	16.1362	16.9485	21.5512	9.30451
Clstn3	-0.474174	6.86979	0.0611792	0.68533	4349	3436	4434	3451	3568	1977	143.295	110.63	153.866	110.357	112.419	70.7501
Clta	-0.149597	4.85969	0.640831	1	1351	787	621	837	702	937	44.514	25.3393	21.5496	26.7658	22.1184	33.532
Cltb	-0.0795811	5.6805	0.750575	1	1680	1538	1528	1585	1233	1674	55.3541	49.5195	53.0238	50.6855	38.8489	59.9067
Cltc	-0.188054	8.89338	0.583042	1	15871	10655	18824	18848	16503	5891	522.932	343.062	653.22	602.726	519.97	210.819
Clu	0.596498	7.50979	0.00865349	0.256773	4297	4062	4691	6637	5866	7291	141.581	130.785	162.784	212.24	184.824	260.92
Cluap1	0.0422293	6.89894	0.856704	1	3290	4276	3069	3706	3262	3962	108.402	137.676	106.499	118.511	102.778	141.786
Clvs1	-0.1929	7.19541	0.368257	1	4570	5136	4406	4505	3873	4026	150.576	165.365	152.895	144.062	122.029	144.077
Clvs2	-1.01031	3.43446	0.0022166	0.105458	527	340	426	261	198	190	17.3641	10.9471	14.7828	8.34632	6.23851	6.79945
Clybl	0.0821994	1.51978	0.874272	1	99	109	40	108	48	103	3.26194	3.50951	1.38806	3.45365	1.51237	3.68602
Cmas	-0.0316542	4.60761	0.920187	1	994	720	513	603	741	825	32.7512	23.1821	17.8018	19.2829	23.3472	29.5239
Cmbl	0.0776868	2.43031	0.830464	1	152	158	157	172	161	163	5.00823	5.08718	5.44812	5.50026	5.07273	5.83321
Cmc1	-0.045292	3.72328	0.902769	1	513	433	265	386	276	497	16.9028	13.9414	9.19588	12.3436	8.69611	17.7859
Cmip	-0.237682	6.91366	0.284989	0.976635	4437	3999	3350	3622	3121	3287	146.194	128.757	116.25	115.825	98.3353	117.63
Cmpk1	0.0190752	6.93917	0.932423	1	3473	4139	3395	3760	3402	3995	114.432	133.265	117.811	120.238	107.189	142.967
Cmpk2	-0.245868	3.01831	0.47771	1	227	228	327	242	251	179	7.4794	7.34099	11.3474	7.73874	7.90842	6.4058
Cmss1	-0.121459	5.67444	0.627944	1	1664	1818	1328	1357	1373	1675	54.827	58.5347	46.0835	43.3945	43.26	59.9425
Cmtm3	-0.0605268	4.52601	0.831245	1	793	654	668	751	563	719	26.1285	21.057	23.1806	24.0157	17.7388	25.7305
Cmtm4	-0.0515717	1.1885	0.916669	1	61	59	82	77	93	31	2.00988	1.89964	2.84552	2.46233	2.93021	1.10938
Cmtm5	0.072629	3.42083	0.829691	1	327	310	299	270	292	417	10.7743	9.98117	10.3757	8.63413	9.20023	14.923
Cmtm6	0.560698	1.61927	0.266999	0.971349	32	121	67	136	113	79	1.05436	3.89588	2.325	4.34904	3.56036	2.82714
Cmtr1	0.000311018	8.1739	0.999201	1	7365	8485	10093	8923	10647	6859	242.669	273.194	350.242	285.342	335.462	245.46
Cmtr2	0.0784576	5.60574	0.763215	1	1077	1532	1646	1763	1582	1219	35.486	49.3263	57.1186	56.3777	49.8451	43.6238
Cnbd2	-0.135304	6.48015	0.570058	1	2688	2668	3046	2864	3044	1888	88.5666	85.9024	105.701	91.5857	95.9092	67.5651
Cnbp	-0.118896	9.78319	0.585689	1	25059	28481	29086	24412	24126	27762	825.666	917.012	1009.33	780.653	760.153	993.507
Cndp1	-0.418318	0.706519	0.356296	0.999484	64	55	43	40	46	36	2.10873	1.77085	1.49216	1.27913	1.44935	1.28832
Cndp2	-0.0909622	6.57073	0.678581	1	2991	2909	2932	2655	2911	2777	98.5502	93.662	101.745	84.9023	91.7187	99.3793
Cnep1r1	0.429922	5.4353	0.147348	0.881054	732	1659	948	1541	1458	1497	24.1186	53.4153	32.897	49.2785	45.9381	53.5725
Cnih1	0.0754502	6.08066	0.769083	1	1738	2535	1690	2103	1776	2374	57.2652	81.6202	58.6454	67.2503	55.9576	84.9573
Cnih2	0.219429	4.63206	0.447726	1	796	667	601	771	659	962	26.2273	21.4756	20.8556	24.6552	20.7635	34.4267
Cnih3	-1.01696	0.231229	0.0446829	0.608964	51	44	39	18	33	16	1.68039	1.41668	1.35336	0.575609	1.03975	0.572585
Cnih4	0.563986	5.69499	0.0431361	0.599457	970	1813	1006	1761	1805	2012	31.9604	58.3737	34.9096	56.3137	56.8713	72.0026
Cnksr2	-0.148692	3.87329	0.626906	1	553	458	376	380	525	358	18.2207	14.7464	13.0477	12.1517	16.5415	12.8116
Cnksr3	-0.0140859	1.26226	0.988328	1	74	50	86	84	91	39	2.43822	1.60987	2.98432	2.68617	2.86719	1.39568
Cnn3	0.306895	10.3423	0.188306	0.929769	26645	40643	37323	47263	39108	43687	877.923	1308.6	1295.16	1511.39	1232.2	1563.41
Cnnm1	-1.04083	0.851182	0.0452601	0.608964	98	34	78	36	42	26	3.22899	1.09471	2.70671	1.15122	1.32332	0.930451
Cnnm2	-1.26965	0.0171458	0.0132211	0.329178	48	39	34	15	16	19	1.58155	1.2557	1.17985	0.479674	0.504122	0.679945
Cnnm3	-0.0079579	3.96168	0.983051	1	589	422	394	378	696	346	19.4069	13.5873	13.6724	12.0878	21.9293	12.3822
Cnnm4	0.267034	2.30047	0.466842	1	143	131	124	139	194	150	4.71169	4.21785	4.30298	4.44498	6.11248	5.36799
Cnot1	0.175046	7.06557	0.645921	1	3597	2662	4988	5721	5908	1589	118.517	85.7093	173.091	182.948	186.147	56.8649
Cnot10	0.192829	5.54322	0.430947	1	1247	1330	1339	1478	1874	1193	41.0873	42.8224	46.4652	47.2639	59.0453	42.6934
Cnot11	0.432634	1.69496	0.303141	0.985295	105	77	62	96	147	90	3.45963	2.47919	2.15149	3.06991	4.63162	3.22079
Cnot2	0.0168881	6.84161	0.944746	1	2548	4098	3630	3937	3385	3167	83.9538	131.945	125.966	125.898	106.653	113.336
Cnot3	0.209145	3.91058	0.507267	1	330	495	428	612	513	347	10.8731	15.9377	14.8522	19.5707	16.1634	12.4179
Cnot4	0.3612	6.29707	0.147489	0.881054	1546	2656	2014	2871	2903	2285	50.939	85.5161	69.8887	91.8096	91.4667	81.7723
Cnot6	0.112585	3.98423	0.733597	1	479	409	475	479	719	311	15.7825	13.1687	16.4832	15.3176	22.654	11.1296
Cnot6l	-0.0217371	3.16468	0.959658	1	247	182	372	318	378	123	8.13838	5.85991	12.9089	10.1691	11.9099	4.40175
Cnot7	0.636464	7.56622	0.0234415	0.461816	2905	6738	3813	7631	6490	6797	95.7165	216.946	132.317	244.026	204.485	243.241
Cnot8	0.207497	7.42681	0.354789	0.999484	3870	5674	4863	5525	5838	5377	127.512	182.688	168.753	176.68	183.942	192.424
Cnp	-0.308597	7.97167	0.162128	0.894114	7453	9445	8167	6566	6378	7314	245.568	304.104	283.407	209.969	200.956	261.743
Cnppd1	0.137452	6.48089	0.536037	1	2325	2853	2494	2766	3064	2669	76.6062	91.8589	86.5454	88.4518	96.5394	95.5144
Cnpy2	0.252779	6.20599	0.339382	0.999484	1625	2786	1691	2486	2130	2627	53.542	89.7017	58.6801	79.4979	67.1113	94.0113
Cnpy3	-0.00585015	6.00866	0.982294	1	1976	2296	1565	2339	1597	1885	65.107	73.925	54.3077	74.7971	50.3177	67.4577
Cnpy4	0.717264	6.03133	0.0236699	0.461816	821	2273	1384	2314	2356	2670	27.051	73.1845	48.0268	73.9977	74.232	95.5502
Cnr1	0.376318	8.06312	0.160343	0.893002	5518	7559	7865	10868	11455	5524	181.812	243.38	272.927	347.54	360.92	197.685
Cnr2	-0.513868	5.48616	0.188995	0.930403	2626	788	1327	734	1219	1362	86.5238	25.3715	46.0488	23.472	38.4078	48.7413
Cnrip1	-0.065139	7.52862	0.785062	1	5230	6744	5094	5213	4637	6384	172.323	217.139	176.769	166.703	146.101	228.462
Cntd1	-0.323594	3.81383	0.378686	1	679	267	453	304	445	379	22.3723	8.59668	15.7197	9.72139	14.0209	13.5631
Cntf	-0.258721	1.63159	0.548572	1	123	69	105	74	97	80	4.05271	2.22161	3.64365	2.36639	3.05624	2.86293
Cntfr	0.13415	2.01313	0.78722	1	200	68	74	176	129	77	6.58978	2.18942	2.56791	5.62817	4.06448	2.75557
Cntln	-0.487914	1.65046	0.277176	0.971649	109	67	145	69	93	71	3.59143	2.15722	5.03171	2.2065	2.93021	2.54085
Cntn1	-0.65223	6.57334	0.0457174	0.608964	3412	2598	4406	3152	2583	1113	112.422	83.6486	152.895	100.795	81.3842	39.8305
Cntn2	-0.0116063	7.69473	0.973082	1	3669	5809	9104	8249	7354	3446	120.89	187.034	315.922	263.789	231.707	123.321
Cntn3	-0.671374	-0.28401	0.211389	0.948783	27	34	23	17	21	15	0.88962	1.09471	0.798133	0.54363	0.66166	0.536799
Cntn4	-1.52136	2.35337	0.00021323	0.0211871	317	165	193	94	91	54	10.4448	5.31256	6.69738	3.00596	2.86719	1.93248
Cntn5	-1.19012	4.02654	0.00250084	0.114765	643	480	896	331	444	142	21.1861	15.4547	31.0925	10.5848	13.9894	5.08169
Cntn6	-1.12861	3.21915	0.00099371	0.063036	489	291	363	164	184	178	16.112	9.36942	12.5966	5.24443	5.7974	6.37001
Cntnap1	0.424392	-0.132005	0.416625	1	23	21	21	38	33	18	0.757825	0.676144	0.72873	1.21517	1.03975	0.644158
Cntnap4	-0.756032	3.01992	0.0566552	0.670311	464	191	256	201	220	128	15.2883	6.14969	8.88357	6.42763	6.93168	4.58068
Cntnap5b	-2.24156	-0.462657	0.000818806	0.0555905	42	15	41	11	7	3	1.38385	0.48296	1.42276	0.351761	0.220553	0.10736
Cntnap5c	-1.39478	0.633629	0.0599629	0.680752	116	11	66	32	36	8	3.82207	0.35417	2.29029	1.0233	1.13427	0.286293
Cntrob	0.211155	2.34637	0.60475	1	164	105	149	170	225	101	5.40362	3.38072	5.17051	5.4363	7.08922	3.61444
Coa3	0.235697	6.68927	0.389457	1	2970	3395	2219	3091	2550	4344	97.8582	109.31	77.0025	98.8448	80.3445	155.457
Coa4	0.54486	4.02271	0.207116	0.948783	233	737	233	587	416	720	7.67709	23.7294	8.08543	18.7712	13.1072	25.7663
Coa5	0.284939	9.42779	0.330612	0.99635	13089	23315	19615	24362	32275	13227	431.268	750.68	680.669	779.054	1016.91	473.349
Coasy	0.153112	6.07014	0.517976	1	1757	2374	1624	2097	2423	1918	57.8912	76.4364	56.3551	67.0584	76.343	68.6387
Cobl	-1.01753	1.70372	0.0451814	0.608964	199	119	70	73	35	81	6.55683	3.83148	2.4291	2.33441	1.10277	2.89871
Cog1	-0.0352881	4.02049	0.931154	1	693	302	476	574	680	226	22.8336	9.72359	16.5179	18.3555	21.4252	8.08777
Cog2	-0.101683	5.81724	0.681725	1	1426	2059	1776	1921	1748	1299	46.9851	66.2943	61.6297	61.4302	55.0753	46.4868
Cog3	-0.103308	3.91975	0.763533	1	544	334	523	431	616	290	17.9242	10.7539	18.1488	13.7826	19.4087	10.3781
Cog4	0.116902	6.87733	0.625044	1	3055	4355	2805	4097	3302	3681	100.659	140.219	97.3375	131.015	104.038	131.73
Cog6	0.581433	4.93566	0.111087	0.824922	375	1210	636	1395	1086	866	12.3558	38.9588	22.0701	44.6097	34.2173	30.9912
Cog7	0.184447	5.53778	0.495561	1	1005	1845	1088	1637	1554	1306	33.1136	59.404	37.7552	52.3484	48.9629	46.7373
Cog8	0.13753	3.23105	0.789359	1	391	139	267	413	411	87	12.883	4.47543	9.26528	13.207	12.9496	3.11343
Coil	0.195726	5.56387	0.445795	1	1020	1641	1316	1538	1446	1581	33.6079	52.8358	45.6671	49.1826	45.56	56.5786
Col11a1	-0.290814	3.73401	0.407198	1	498	320	490	485	397	215	16.4086	10.3031	17.0037	15.5095	12.5085	7.69411
Col11a2	0.212063	-0.557695	0.739993	1	29	5	17	17	25	18	0.955518	0.160987	0.589924	0.54363	0.787691	0.644158
Col14a1	-0.556924	-1.52377	0.478335	1	10	4	16	12	7	2	0.329489	0.128789	0.555223	0.383739	0.220553	0.0715732
Col15a1	-1.66607	-0.645442	0.0294713	0.505158	58	9	12	9	11	5	1.91104	0.289776	0.416417	0.287804	0.346584	0.178933
Col16a1	-1.19414	-0.328606	0.0459834	0.609915	50	20	22	16	9	15	1.64744	0.643946	0.763431	0.511652	0.283569	0.536799
Col23a1	-1.09914	-0.967241	0.141166	0.875212	26	10	19	4	4	17	0.856671	0.321973	0.659327	0.127913	0.126031	0.608372
Col26a1	-1.76301	-0.0794862	0.0161189	0.372393	80	36	8	17	7	12	2.63591	1.1591	0.277611	0.54363	0.220553	0.429439
Col27a1	-0.0391034	-0.950096	1	1	22	5	14	19	16	6	0.724876	0.160987	0.48582	0.607587	0.504122	0.214719
Col2a1	0.904538	1.10962	0.100496	0.801401	57	14	59	86	74	87	1.87809	0.450762	2.04738	2.75013	2.33156	3.11343
Col4a1	-0.270349	3.12989	0.52315	1	504	186	170	235	249	231	16.6062	5.9887	5.89924	7.51489	7.8454	8.2667
Col4a3bp	-0.194426	3.46916	0.546224	1	441	334	287	285	377	274	14.5305	10.7539	9.95931	9.1138	11.8784	9.80552
Col5a1	-0.487408	-0.992395	0.471902	1	18	13	15	5	17	11	0.59308	0.418565	0.520521	0.159891	0.53563	0.393652
Col5a2	-1.35539	2.05416	0.0185585	0.408579	226	69	230	85	107	22	7.44645	2.22161	7.98133	2.71815	3.37132	0.787305
Col5a3	-1.06199	0.868365	0.0961143	0.787536	139	46	31	15	50	38	4.5799	1.48108	1.07574	0.479674	1.57538	1.35989
Col6a4	1.29087	-0.0390137	0.0976301	0.792618	30	8	9	45	70	5	0.988467	0.257579	0.312313	1.43902	2.20553	0.178933
Col9a1	-0.00508264	-0.270845	1	1	31	19	19	23	22	24	1.02142	0.611749	0.659327	0.7355	0.693168	0.858878
Col9a2	0.0875844	0.210691	0.886305	1	40	21	34	46	34	23	1.31796	0.676144	1.17985	1.471	1.07126	0.823091
Colgalt1	0.0482836	3.63915	0.88354	1	359	495	253	371	403	370	11.8287	15.9377	8.77946	11.8639	12.6976	13.241
Commd1	0.136816	5.99208	0.622877	1	1890	2096	1497	1907	1467	2588	62.2734	67.4856	51.948	60.9825	46.2217	92.6157
Commd10	0.0482306	6.8197	0.844152	1	3169	3966	2908	3648	2767	3927	104.415	127.695	100.912	116.657	87.1816	140.534
Commd2	-0.131212	6.74985	0.57253	1	3218	3498	3420	2882	2826	3544	106.03	112.626	118.679	92.1613	89.0406	126.828
Commd3	0.133973	8.8451	0.579672	1	12215	15152	12250	13674	11798	17729	402.471	487.854	425.093	437.271	371.727	634.46
Commd4	-0.0965625	7.09757	0.696173	1	5167	3836	3765	3465	3713	4727	170.247	123.509	130.651	110.805	116.988	169.163
Commd6	0.0858729	6.06003	0.743547	1	2256	1987	1605	1922	1697	2543	74.3327	63.9761	55.6958	61.4622	53.4685	91.0053
Commd7	0.027088	6.41521	0.906147	1	2376	2840	2412	2627	2401	2755	78.2866	91.4404	83.6998	84.0069	75.6498	98.592
Commd8	0.061007	6.71304	0.805194	1	2758	3594	2919	3115	2674	3838	90.8731	115.717	101.293	99.6123	84.2514	137.349
Commd9	0.0208345	7.0706	0.928197	1	3817	4534	3700	4067	3541	4593	125.766	145.983	128.395	130.056	111.569	164.368
Comt	0.385653	5.06467	0.185794	0.929769	691	1226	710	1180	978	1257	22.7677	39.4739	24.638	37.7343	30.8145	44.9837
Comtd1	-0.110384	3.82828	0.734347	1	487	492	350	511	297	422	16.0461	15.8411	12.1455	16.3409	9.35777	15.1019
Copa	-0.109321	9.17191	0.659268	1	16554	16120	21073	19943	19913	11163	545.436	519.021	731.263	637.742	627.411	399.486
Copb1	0.20577	8.13657	0.371183	1	6163	9383	8034	10578	9196	7716	203.064	302.107	278.791	338.266	289.744	276.129
Copb2	-0.0465284	7.53238	0.83755	1	4453	6376	6113	5959	5883	4759	146.721	205.29	212.13	190.558	185.359	170.308
Cope	0.0743226	7.36683	0.74918	1	4422	5729	4382	5074	4449	5737	145.7	184.458	152.062	162.258	140.177	205.308
Copg1	-0.209637	8.4518	0.342533	0.999484	10032	11354	12400	11805	9479	8324	330.543	365.568	430.298	377.503	298.661	297.887
Copg2	-0.0390171	6.91389	0.87774	1	3188	3783	4023	4940	3037	2878	105.041	121.802	139.604	157.973	95.6887	102.994
Coprs	0.0625992	4.50662	0.829296	1	730	682	591	686	570	827	24.0527	21.9586	20.5085	21.9371	17.9594	29.5955
Cops2	0.0415067	7.35357	0.856752	1	3833	5451	5233	5673	4796	4610	126.293	175.508	181.593	181.413	151.111	164.976
Cops3	0.290232	7.11829	0.283952	0.976635	2876	5279	3173	4005	4303	5442	94.761	169.97	110.108	128.073	135.577	194.751
Cops4	-0.0229367	8.41951	0.916908	1	9825	11472	9857	9700	9558	11387	323.723	369.368	342.052	310.189	301.15	407.502
Cops5	0.074348	7.22788	0.74577	1	4167	5112	3920	4477	4195	5191	137.298	164.593	136.03	143.167	132.175	185.768
Cops6	-0.109164	4.38758	0.746046	1	899	676	391	485	628	697	29.6211	21.7654	13.5683	15.5095	19.7868	24.9432
Cops7a	0.315369	6.99207	0.209303	0.948783	2959	4656	2672	4154	3993	4600	97.4958	149.911	92.7222	132.838	125.81	164.618
Cops7b	-0.0318593	6.55699	0.89181	1	2405	3333	2848	2981	2584	2862	79.2421	107.314	98.8297	95.3272	81.4157	102.421
Cops8	-0.132761	7.84078	0.554706	1	6817	7321	7459	6430	5879	7408	224.613	235.717	258.838	205.62	185.233	265.107
Copz1	-0.0131711	8.6434	0.953644	1	10914	13678	11668	12379	10212	13311	359.604	440.395	404.896	395.859	321.756	476.355
Coq10a	0.131598	2.34457	0.731502	1	161	159	113	142	207	130	5.30477	5.11937	3.92126	4.54091	6.52208	4.65225
Coq10b	0.443278	4.69283	0.122968	0.847627	543	881	557	929	816	944	17.8913	28.3658	19.3287	29.7078	25.7102	33.7825
Coq2	-0.00969997	2.59821	0.982284	1	226	153	163	160	205	177	7.44645	4.92619	5.65633	5.11652	6.45906	6.33422
Coq3	-0.103153	5.49699	0.692036	1	1548	1429	1242	1215	1128	1567	51.0049	46.01	43.0992	38.8536	35.5406	56.0776
Coq4	-0.0693072	4.49154	0.798512	1	640	735	696	708	631	647	21.0873	23.665	24.1522	22.6406	19.8813	23.1539
Coq5	0.361438	5.75167	0.236142	0.960644	1088	1949	1231	1846	1266	2310	35.8484	62.7526	42.7175	59.0319	39.8887	82.667
Coq6	-0.00396257	6.78923	0.986594	1	3025	3367	3573	2930	3886	3214	99.6704	108.408	123.988	93.6963	122.439	115.018
Coq7	0.0931392	5.68232	0.699512	1	1475	1650	1359	1462	1564	1755	48.5996	53.1256	47.1592	46.7522	49.2779	62.8054
Coq9	0.197039	6.09157	0.438289	1	1497	2416	1825	2211	1971	2390	49.3245	77.7887	63.3301	70.7039	62.1015	85.5299
Coro1a	0.214919	7.5949	0.376299	1	4576	7104	4529	6018	5799	6923	150.774	228.73	157.163	192.445	182.713	247.75
Coro1b	0.246424	6.89515	0.28474	0.976635	2851	4047	2946	4165	3649	3888	93.9373	130.303	102.23	133.189	114.971	139.138
Coro1c	-0.351606	8.31529	0.115776	0.829606	11628	9384	11123	9602	9475	6537	383.13	302.14	385.984	307.055	298.535	233.937
Coro2a	0.10832	2.52341	0.811524	1	214	103	174	174	274	97	7.05106	3.31632	6.03805	5.56422	8.63309	3.4713
Coro7	-0.131269	5.53566	0.598892	1	1389	1372	1595	1232	1686	1121	45.766	44.1747	55.3488	39.3972	53.1219	40.1168
Cort	-2.02973	-0.747982	0.0125328	0.319673	53	9	15	2	14	3	1.74629	0.289776	0.520521	0.0639565	0.441107	0.10736
Cotl1	-0.188037	7.40485	0.428414	1	5526	5822	4949	4940	3780	5535	182.076	187.453	171.737	157.973	119.099	198.079
Cox11	-0.0458286	1.79335	0.917892	1	144	86	82	101	116	88	4.74464	2.76897	2.84552	3.2298	3.65489	3.14922
Cox15	0.256132	6.58545	0.286584	0.978544	2014	3277	2609	3282	3460	2778	66.3591	105.511	90.536	104.953	109.016	99.4151
Cox16	-0.283234	4.50251	0.30456	0.985295	849	679	709	584	605	655	27.9736	21.862	24.6033	18.6753	19.0621	23.4402
Cox17	0.397333	5.32309	0.226858	0.952989	1036	1322	772	1198	908	1940	34.1351	42.5649	26.7895	38.3099	28.6089	69.426
Cox18	-0.351832	3.86499	0.392439	1	594	303	561	508	512	163	19.5716	9.75579	19.4675	16.245	16.1319	5.83321
Cox19	0.0479282	7.2038	0.825702	1	4390	4349	4324	4308	4409	4827	144.646	140.026	150.049	137.762	138.917	172.742
Cox20	0.2623	5.4066	0.321084	0.992854	1036	1377	1068	1411	1146	1603	34.1351	44.3357	37.0611	45.1213	36.1077	57.3659
Cox4i1	0.0745673	9.30749	0.766419	1	19154	20170	16456	17366	15699	25145	631.103	649.42	571.047	555.334	494.638	899.853
Cox4i2	1.20481	2.54799	0.00211373	0.103598	127	99	90	260	171	294	4.18451	3.18753	3.12313	8.31435	5.38781	10.5213
Cox5a	-0.064812	8.11948	0.763833	1	9137	8591	7930	8627	7368	8589	301.054	276.607	275.182	275.876	232.148	307.371
Cox5b	0.0492115	7.99001	0.831707	1	7982	7852	6734	7135	6931	9193	262.998	252.813	233.679	228.165	218.379	328.986
Cox6a1	0.127752	8.70017	0.630995	1	12426	12691	10787	12551	9121	17159	409.423	408.616	374.324	401.359	287.381	614.062
Cox6a2	-1.20745	-0.652108	0.220024	0.950899	52	12	8	1	29	2	1.71334	0.386368	0.277611	0.0319783	0.913721	0.0715732
Cox6b2	-0.167692	4.83496	0.621932	1	1061	896	766	674	534	1177	34.9588	28.8488	26.5813	21.5533	16.8251	42.1208
Cox6c	0.0624519	8.27489	0.826568	1	10679	9071	7636	8503	6587	13125	351.861	292.062	264.98	271.911	207.541	469.699
Cox7a2	0.0405096	8.04563	0.883322	1	9199	7912	6441	7434	5757	10745	303.097	254.745	223.512	237.726	181.389	384.527
Cox7a2l	-0.109321	8.04831	0.658294	1	8773	8635	7404	7423	5952	9473	289.061	278.024	256.929	237.375	187.533	339.006
Cox7b	-0.0119711	6.70152	0.967237	1	3766	3098	2579	2947	2152	4156	124.086	99.7473	89.495	94.2399	67.8044	148.729
Cox7c	0.0103732	8.37272	0.971687	1	12581	9458	7826	8386	7379	13892	414.53	304.522	271.573	268.17	232.495	497.147
Cox8a	0.106917	7.09821	0.708319	1	4338	3960	3608	4131	2756	5789	142.932	127.501	125.203	132.102	86.835	207.168
Cp	0.0138832	2.35832	0.982309	1	82	186	185	202	163	102	2.70181	5.9887	6.41976	6.45961	5.13574	3.65023
Cpa2	0.383097	3.29843	0.246463	0.962994	226	266	272	267	367	366	7.44645	8.56449	9.43879	8.53819	11.5633	13.0979
Cpa4	0.591974	-0.742141	0.344836	0.999484	13	13	12	17	34	8	0.428336	0.418565	0.416417	0.54363	1.07126	0.286293
Cpa6	1.1273	0.238896	0.176843	0.916288	2	53	9	21	74	44	0.0658978	1.70646	0.312313	0.671543	2.33156	1.57461
Cpd	-0.503882	3.02005	0.148393	0.881054	329	286	238	200	270	141	10.8402	9.20843	8.25894	6.39565	8.50706	5.04591
Cpe	-0.274092	7.41381	0.259878	0.966132	7305	5202	4369	4274	4690	4988	240.692	167.49	151.611	136.675	147.771	178.503
Cpeb4	-0.240615	3.30035	0.596715	1	344	198	406	352	386	97	11.3344	6.37507	14.0888	11.2563	12.1619	3.4713
Cpg1	-0.152854	0.991587	0.79453	1	81	26	74	60	78	30	2.66886	0.83713	2.56791	1.9187	2.4576	1.0736
Cplx1	-0.451546	6.35422	0.0485439	0.625776	3141	2497	2865	2284	2066	1929	103.492	80.3967	99.4196	73.0383	65.0948	69.0323
Cplx2	-0.525956	3.93942	0.113118	0.828013	679	341	598	436	376	329	22.3723	10.9793	20.7515	13.9425	11.8469	11.7738
Cplx3	-0.978816	2.43872	0.0140992	0.34185	288	136	215	109	128	92	9.48928	4.37883	7.46081	3.48563	4.03298	3.29237
Cpm	-0.466492	1.39636	0.344748	0.999484	131	50	87	45	69	80	4.31631	1.60987	3.01902	1.43902	2.17403	2.86293
Cpne2	-0.263651	1.21632	0.614999	1	122	59	42	86	70	33	4.01977	1.89964	1.45746	2.75013	2.20553	1.18096
Cpne3	-0.121208	2.91039	0.733545	1	215	188	293	222	251	179	7.08401	6.0531	10.1675	7.09917	7.90842	6.4058
Cpne4	-0.497083	1.62149	0.250083	0.962994	146	81	91	64	91	72	4.81054	2.60798	3.15783	2.04661	2.86719	2.57663
Cpne5	-1.04992	4.1348	0.00100652	0.063135	959	582	590	326	313	389	31.598	18.7388	20.4738	10.4249	9.86189	13.921
Cpne6	0.102442	5.26186	0.703548	1	920	1130	1272	973	1332	1283	30.313	36.383	44.1402	31.1148	41.9682	45.9142
Cpne8	-0.939257	1.3775	0.0886094	0.770412	120	144	40	30	52	73	3.95387	4.63641	1.38806	0.959348	1.6384	2.61242
Cpne9	-0.290842	0.0567325	0.656501	1	48	13	35	44	27	10	1.58155	0.418565	1.21455	1.40704	0.850706	0.357866
Cpox	0.516175	2.6758	0.13907	0.874902	170	146	153	197	268	212	5.60131	4.70081	5.30932	6.29972	8.44405	7.58675
Cpped1	-0.213899	1.90853	0.608076	1	77	132	147	100	127	85	2.53707	4.25005	5.10111	3.19783	4.00147	3.04186
Cpq	0.26956	1.32133	0.535607	1	52	78	69	68	89	84	1.71334	2.51139	2.3944	2.17452	2.80418	3.00607
Cps1	-0.493609	-0.320927	0.416803	1	35	28	15	27	8	20	1.15321	0.901525	0.520521	0.863413	0.252061	0.715732
Cpsf1	-0.182794	7.32814	0.47664	1	5589	4055	5696	5098	5686	3051	184.151	130.56	197.659	163.025	179.152	109.185
Cpsf2	-0.0333096	6.67593	0.895349	1	3449	2868	3000	3841	3470	1979	113.641	92.3419	104.104	122.828	109.331	70.8216
Cpsf3	0.198794	6.91422	0.459411	1	2317	4847	3007	4069	3674	3930	76.3426	156.06	104.347	130.12	115.759	140.641
Cpsf3l	0.0583221	6.80891	0.799557	1	2979	4106	2853	3472	3411	3478	98.1548	132.202	99.0032	111.028	107.473	124.466
Cpsf4	0.510886	5.15627	0.0664447	0.707819	716	1236	711	1175	1346	1272	23.5914	39.7959	24.6727	37.5744	42.4093	45.5205
Cpsf6	0.0865567	8.94745	0.721705	1	13466	13013	16535	16693	19503	10533	443.69	418.984	573.788	533.813	614.493	376.94
Cpsf7	-0.0134063	7.1216	0.953294	1	3804	4387	4407	4668	4898	3130	125.338	141.25	152.929	149.274	154.324	112.012
Cpt1a	0.113008	5.15764	0.709063	1	782	994	1295	1480	1199	725	25.766	32.0041	44.9384	47.3278	37.7777	25.9453
Cpt1b	0.43267	1.56121	0.449535	1	93	46	81	53	202	52	3.06425	1.48108	2.81082	1.69485	6.36454	1.8609
Cpt1c	0.251893	6.90478	0.254601	0.962994	2846	3637	3375	3917	4396	3543	93.7726	117.102	117.117	125.259	138.508	126.792
Cpt2	0.556429	4.11233	0.0852945	0.761156	284	597	382	632	594	632	9.35749	19.2218	13.2559	20.2103	18.7155	22.6171
Cpxm1	-0.0323732	5.07633	0.906884	1	994	1054	1022	761	1338	933	32.7512	33.936	35.4649	24.3354	42.1572	33.3889
Cr1l	-0.0697546	5.62946	0.780059	1	1320	1790	1463	1444	1319	1593	43.4925	57.6332	50.7682	46.1766	41.5586	57.008
Crabp1	-1.12935	2.48325	0.179626	0.921176	533	91	66	36	25	237	17.5618	2.92996	2.29029	1.15122	0.787691	8.48142
Crabp2	-0.237787	1.24799	0.612863	1	105	66	55	51	84	58	3.45963	2.12502	1.90858	1.63089	2.64664	2.07562
Cradd	-0.171653	1.78042	0.716789	1	123	110	90	83	57	142	4.05271	3.5417	3.12313	2.65419	1.79594	5.08169
Crat	0.227627	6.13635	0.352457	0.999484	1851	1746	2220	2202	2859	1870	60.9884	56.2165	77.0372	70.4161	90.0803	66.9209
Crb1	1.53713	0.983677	0.017139	0.387978	11	30	46	130	108	26	0.362438	0.965919	1.59627	4.15717	3.40282	0.930451
Crb2	0.0444528	-0.902938	1	1	16	3	22	16	22	6	0.527182	0.0965919	0.763431	0.511652	0.693168	0.214719
Crb3	0.476743	-0.628202	0.457948	1	11	21	12	10	25	26	0.362438	0.676144	0.416417	0.319783	0.787691	0.930451
Crbn	0.228938	7.03047	0.329388	0.996327	2766	4260	3823	4743	4402	3707	91.1367	137.161	132.664	151.673	138.697	132.661
Crcp	-0.354881	6.6653	0.141304	0.875212	3744	2920	3578	2620	2377	3029	123.361	94.0162	124.162	83.783	74.8936	108.398
Creb1	0.514536	4.37598	0.15831	0.893002	350	723	470	1097	734	414	11.5321	23.2787	16.3097	35.0801	23.1266	14.8156
Creb3	0.171848	6.39212	0.478591	1	2054	3117	1981	2724	2669	2670	67.677	100.359	68.7435	87.1088	84.0939	95.5502
Creb3l1	-1.3703	-0.427739	0.0200154	0.42563	38	16	34	10	10	14	1.25206	0.515157	1.17985	0.319783	0.315076	0.501012
Creb3l2	0.635794	-0.141181	0.254124	0.962994	16	20	23	47	30	17	0.527182	0.643946	0.798133	1.50298	0.945229	0.608372
Creb5	-0.0294251	3.82794	0.923578	1	384	459	444	494	459	327	12.6524	14.7786	15.4074	15.7973	14.462	11.7022
Crebbp	0.137643	8.89161	0.517102	1	13282	14899	12662	15982	17671	11867	437.627	479.708	439.39	511.076	556.771	424.679
Crebl2	0.463863	3.30411	0.226716	0.952989	178	394	178	279	451	307	5.8649	12.6857	6.17685	8.92193	14.2099	10.9865
Crebrf	-0.0586845	5.16897	0.834649	1	951	914	1417	1167	1238	816	31.3344	29.4283	49.1719	37.3186	39.0064	29.2018
Crebzf	0.0393212	4.1893	0.909438	1	778	440	403	410	683	577	25.6342	14.1668	13.9847	13.1111	21.5197	20.6489
Creg1	-0.406778	2.3656	0.259059	0.96571	185	184	155	152	145	103	6.09555	5.92431	5.37872	4.86069	4.56861	3.68602
Creld1	-0.0492628	5.70346	0.831776	1	1536	1654	1583	1562	1745	1356	50.6095	53.2544	54.9324	49.95	54.9808	48.5266
Creld2	0.37387	5.42549	0.251121	0.962994	780	1863	762	1413	1749	1258	25.7001	59.9836	26.4425	45.1853	55.1068	45.0195
Crem	0.266744	3.58638	0.422362	1	249	444	289	422	335	422	8.20428	14.2956	10.0287	13.4948	10.5551	15.1019
Crh	-2.09019	0.00725595	0.00205913	0.102192	64	47	27	16	16	1	2.10873	1.51327	0.936939	0.511652	0.504122	0.0357866
Crhr1	-0.396093	3.68753	0.234517	0.959755	380	563	376	461	269	279	12.5206	18.1271	13.0477	14.742	8.47555	9.98445
Crim1	-0.577566	4.65104	0.0642337	0.696751	1320	764	632	631	706	500	43.4925	24.5987	21.9313	20.1783	22.2444	17.8933
Crip1	-0.253618	2.91147	0.611481	1	349	187	197	134	103	361	11.4992	6.0209	6.83618	4.28509	3.24529	12.919
Crip2	-0.123968	9.30978	0.620656	1	20174	22150	17508	17615	13890	22943	664.711	713.171	607.553	563.297	437.641	821.051
Cript	0.0654833	7.68255	0.784689	1	5880	6588	5656	6172	5089	7612	193.74	212.116	196.271	197.37	160.342	272.407
Crispld1	-1.34028	-0.135077	0.0191509	0.416718	31	34	44	12	25	7	1.02142	1.09471	1.52686	0.383739	0.787691	0.250506
Crispld2	-0.0614041	0.648282	0.930651	1	43	28	66	83	16	35	1.4168	0.901525	2.29029	2.65419	0.504122	1.25253
Crk	0.228386	2.04214	0.585857	1	98	133	106	107	196	98	3.22899	4.28224	3.67835	3.42167	6.1755	3.50708
Crkl	0.197604	6.68968	0.522527	1	2325	2658	3635	4578	3866	1744	76.6062	85.5805	126.14	146.396	121.809	62.4118
Crlf1	-0.0940395	0.629385	0.863634	1	66	32	40	47	30	52	2.17463	1.03031	1.38806	1.50298	0.945229	1.8609
Crlf2	-0.079717	-0.663598	0.93062	1	20	13	19	24	24	3	0.658978	0.418565	0.659327	0.767478	0.756183	0.10736
Crlf3	0.866942	1.29343	0.0693181	0.717992	48	52	52	57	150	75	1.58155	1.67426	1.80447	1.82276	4.72614	2.68399
Crls1	0.359092	3.83512	0.220816	0.952064	393	391	340	576	464	415	12.9489	12.5892	11.7985	18.4195	14.6195	14.8514
Crmp1	-0.285701	9.92105	0.179883	0.921176	35775	30020	30256	30584	25169	23756	1178.75	966.563	1049.93	978.023	793.016	850.146
Crnkl1	0.402952	6.31631	0.106122	0.820215	1566	2684	1951	3046	2810	2405	51.598	86.4176	67.7025	97.4058	88.5364	86.0667
Crocc	0.122985	0.0277928	0.841427	1	30	22	30	29	40	22	0.988467	0.708341	1.04104	0.927369	1.26031	0.787305
Crot	-0.0382971	5.39904	0.887964	1	1033	1444	1370	1219	1069	1455	34.0362	46.4929	47.541	38.9815	33.6817	52.0695
Crtac1	-0.324344	1.913	0.576492	1	237	49	85	64	168	70	7.80889	1.57767	2.94962	2.04661	5.29328	2.50506
Crtc1	-0.0146093	3.65814	0.970616	1	397	244	488	425	509	219	13.0807	7.85614	16.9343	13.5908	16.0374	7.83726
Crtc2	0.225255	4.14345	0.472094	1	537	363	557	534	740	462	17.6936	11.6876	19.3287	17.0764	23.3156	16.5334
Cry1	0.242477	2.57079	0.51122	1	176	194	118	163	224	191	5.79901	6.24628	4.09477	5.21246	7.05771	6.83524
Cry2	-0.20434	6.5078	0.496122	1	2623	2425	3677	3090	3319	1400	86.425	78.0785	127.597	98.8128	104.574	50.1012
Cryab	0.209484	1.07015	0.666044	1	61	70	40	47	85	66	2.00988	2.25381	1.38806	1.50298	2.67815	2.36191
Crybb1	-0.09787	-1.41843	0.945091	1	14	14	1	14	6	7	0.461285	0.450762	0.0347014	0.447696	0.189046	0.250506
Crygd	-1.66634	-1.17432	0.0145105	0.348874	24	13	15	4	3	9	0.790774	0.418565	0.520521	0.127913	0.0945229	0.322079
Cryl1	-0.744753	1.44661	0.0835821	0.755489	85	103	112	74	45	61	2.80066	3.31632	3.88656	2.36639	1.41784	2.18298
Crym	-0.707928	5.64916	0.0195462	0.421238	2333	1384	1876	890	1002	1514	76.8698	44.5611	65.0999	28.4606	31.5706	54.1809
Cryz	-0.130292	3.85803	0.700601	1	359	462	535	367	333	535	11.8287	14.8752	18.5653	11.736	10.492	19.1458
Cryzl1	0.138304	7.18129	0.581212	1	3831	5193	3485	4283	3885	5497	126.227	167.201	120.934	136.963	122.407	196.719
Cs	-0.0572092	8.17451	0.788009	1	7655	9696	9202	8892	8902	7951	252.224	312.185	319.323	284.351	280.481	284.539
Csad	0.317393	3.57857	0.290917	0.979532	337	296	320	409	395	392	11.1038	9.53041	11.1045	13.0791	12.4455	14.0283
Csdc2	-0.127168	8.68433	0.539893	1	12444	12753	13477	12501	11621	11560	410.016	410.612	467.671	399.76	366.15	413.693
Csde1	-0.18579	12.0521	0.43916	1	126821	118369	160497	151164	122998	89740	4178.61	3811.16	5569.48	4833.96	3875.38	3211.49
Cse1l	0.0898608	7.64687	0.685985	1	5265	6980	5306	7383	6315	5161	173.476	224.737	184.126	236.095	198.971	184.695
Csf1	-0.210437	2.669	0.702449	1	214	74	312	185	289	69	7.05106	2.3826	10.8268	5.91598	9.10571	2.46927
Csf1r	-0.0142084	2.02665	0.985025	1	51	138	172	25	216	122	1.68039	4.44323	5.96865	0.799456	6.80565	4.36596
Csf2ra	-0.063998	-0.435432	0.96621	1	32	12	18	21	22	17	1.05436	0.386368	0.624626	0.671543	0.693168	0.608372
Csgalnact1	-1.04897	3.46356	0.00258627	0.116154	614	312	406	205	218	224	20.2306	10.0456	14.0888	6.55554	6.86866	8.01619
Csgalnact2	-0.0146762	4.28982	0.964734	1	472	528	756	688	706	389	15.5519	17.0002	26.2343	22.001	22.2444	13.921
Csk	0.0137456	4.84221	0.960348	1	1011	898	669	847	922	842	33.3113	28.9132	23.2153	27.0856	29.05	30.1323
Csmd1	0.0956304	3.00812	0.802836	1	247	189	257	307	317	137	8.13838	6.08529	8.91827	9.81732	9.98792	4.90276
Csnk1a1	-0.187619	7.73772	0.413265	1	6346	6143	7920	6927	6583	4740	209.094	197.788	274.835	221.513	207.415	169.628
Csnk1d	-0.173575	7.55569	0.418719	1	6064	5472	6402	5552	5981	4592	199.802	176.184	222.159	177.543	188.447	164.332
Csnk1e	-0.17757	4.16329	0.579621	1	720	493	497	486	705	349	23.7232	15.8733	17.2466	15.5414	22.2129	12.4895
Csnk1g1	-0.13931	4.49132	0.608535	1	673	787	663	647	616	669	22.1746	25.3393	23.007	20.6899	19.4087	23.9412
Csnk1g2	0.303835	2.66089	0.46943	1	280	121	106	217	202	208	9.22569	3.89588	3.67835	6.93928	6.36454	7.44361
Csnk1g3	0.0374343	4.5811	0.905577	1	847	744	542	661	1056	506	27.9077	23.9548	18.8082	21.1376	33.2721	18.108
Csnk2a1	-0.0555904	6.97092	0.806552	1	4076	3742	3706	4636	3351	3215	134.3	120.482	128.603	148.251	105.582	115.054
Csnk2a2	-0.322179	3.70091	0.325778	0.995306	567	353	377	386	421	248	18.682	11.3657	13.0824	12.3436	13.2647	8.87507
Csnk2b	0.0933583	7.89272	0.69799	1	6518	7946	6314	6949	6167	8923	214.761	255.84	219.105	222.217	194.308	319.324
Cspg4	-0.959029	4.48195	0.0133395	0.329178	1049	623	970	634	580	191	34.5634	20.0589	33.6604	20.2742	18.2744	6.83524
Cspg5	-0.224709	3.85393	0.494772	1	650	390	362	383	369	446	21.4168	12.557	12.5619	12.2477	11.6263	15.9608
Cspp1	0.0503367	5.7403	0.840895	1	1667	1364	1687	1428	2052	1471	54.9258	43.9171	58.5413	45.6649	64.6537	52.6421
Csrnp2	0.241174	3.84417	0.471342	1	475	436	277	342	630	438	15.6507	14.038	9.6123	10.9366	19.8498	15.6745
Csrnp3	-0.277609	6.84651	0.198683	0.94412	3644	4283	3463	3170	3309	2971	120.066	137.901	120.171	101.371	104.259	106.322
Csrp1	0.432488	5.09943	0.0952503	0.787534	728	959	937	1175	1422	993	23.9868	30.8772	32.5152	37.5744	44.8039	35.5361
Csrp2	0.286182	7.01755	0.280783	0.975478	3157	3850	3519	4153	3110	5481	104.02	123.96	122.114	132.806	97.9887	196.146
Csrp2bp	0.0924144	4.74126	0.747933	1	674	679	963	868	993	658	22.2076	21.862	33.4175	27.7571	31.2871	23.5476
Cst3	-0.25468	8.45788	0.362509	1	10486	13598	10495	8326	6963	13307	345.502	437.819	364.192	266.251	219.388	476.212
Cst6	-0.0482094	6.43049	0.871351	1	3112	2555	2250	2472	1645	3448	102.537	82.2641	78.0782	79.0502	51.8301	123.392
Cstb	0.191104	6.61746	0.454067	1	2762	2922	2588	2650	2723	4005	91.0049	94.0806	89.8073	84.7424	85.7953	143.325
Cstf1	-0.150332	6.91809	0.510269	1	3132	3968	4338	3572	3755	3107	103.196	127.759	150.535	114.226	118.311	111.189
Cstf2	0.252962	6.67298	0.301605	0.985285	2395	2911	3070	3539	4232	2407	78.9126	93.7264	106.533	113.171	133.34	86.1383
Cstf2t	-0.0353445	4.67481	0.896708	1	920	751	659	769	774	741	30.313	24.1802	22.8682	24.5913	24.3869	26.5179
Cstf3	0.204467	5.39253	0.454194	1	897	1645	991	1419	1383	1279	29.5552	52.9646	34.3891	45.3771	43.5751	45.771
Ctbp1	-0.217494	6.55304	0.362129	1	3747	2946	2431	2381	2938	2560	123.46	94.8533	84.3592	76.1402	92.5694	91.6136
Ctbp2	0.258492	5.35092	0.293413	0.980303	1144	1298	917	1353	1456	1230	37.6935	41.7921	31.8212	43.2666	45.8751	44.0175
Ctbs	0.620096	1.90218	0.123295	0.847627	69	85	106	122	131	149	2.27347	2.73677	3.67835	3.90135	4.1275	5.3322
Ctc1	-0.0171954	7.80552	0.940269	1	6064	7185	7026	8411	6879	5064	199.802	231.338	243.812	268.969	216.741	181.223
Ctcf	0.232064	6.2244	0.333129	0.997435	2172	2237	1802	2962	2636	1797	71.565	72.0254	62.532	94.7196	83.0541	64.3085
Ctdnep1	-0.244801	4.3417	0.454289	1	978	507	496	495	614	568	32.224	16.324	17.2119	15.8292	19.3457	20.3268
Ctdp1	0.78359	1.80938	0.0850577	0.761156	117	55	56	147	169	84	3.85502	1.77085	1.94328	4.7008	5.32479	3.00607
Ctdsp1	0.199288	3.78945	0.516281	1	476	366	316	400	460	471	15.6837	11.7842	10.9657	12.7913	14.4935	16.8555
Ctdspl	0.321936	3.74423	0.384971	1	344	320	401	408	722	241	11.3344	10.3031	13.9153	13.0471	22.7485	8.62456
Ctdspl2	-0.34377	4.21233	0.334703	0.998357	469	947	462	350	524	591	15.453	30.4909	16.0321	11.1924	16.51	21.1499
Ctgf	-0.67174	0.68177	0.283013	0.976635	94	18	58	33	22	51	3.0972	0.579552	2.01268	1.05528	0.693168	1.82512
Cth	0.246665	3.20952	0.515766	1	146	307	303	320	242	337	4.81054	9.88458	10.5145	10.233	7.62485	12.0601
[truncated: 9,209 more rows]

## Sheet: Differentially expressed genes
	dnTCF4 vs. CTRL				Normalized counts						Average counts
GENE	LogFC	LogCPM	PValue	FDR	Control_1	Control_2	Control_3	dnTCF4_1	dnTCF4_2	dnTCF4_3	Control	dnTCF4
Chrna3	-5.19708	-0.851322	2.96433e-08	6.03458e-05	1.4827	0.386368	1.00634	0.0319783	0	0.0357866	0.95847	0.0225883
Igbp1b	-3.81761	-0.402077	4.60677e-06	0.00184732	2.43822	0.643946	0.798133	0.19187	0	0.0715732	1.29343	0.0878142
Mme	-3.6167	-0.558328	5.02134e-07	0.000433689	1.4827	1.1591	0.763431	0.127913	0	0.143146	1.13508	0.0903531
Slc16a14	-3.07265	4.08396	1.03211e-09	5.79428e-06	35.9802	9.20843	45.4589	3.90135	2.39458	4.47332	30.2158	3.58975
RT1-Bb	-2.88417	-0.217495	4.18586e-05	0.0064382	2.63591	0.869328	0.694029	0.255826	0.157538	0.143146	1.39976	0.185503
Asb2	-2.86651	0.672742	3.00144e-05	0.00529847	4.34925	1.03031	2.70671	0.351761	0.630153	0.10736	2.69543	0.363091
Ankrd34b	-2.7503	0.752185	6.23201e-06	0.00218666	3.98682	1.64206	2.84552	0.319783	0.189046	0.751518	2.8248	0.420115
Rspo2	-2.67318	1.10498	3.9793e-06	0.0016548	6.09555	2.67238	2.04738	0.767478	0.346584	0.572585	3.6051	0.562216
Slc6a7	-2.6707	-0.948179	0.000872295	0.0569426	1.31796	0.547354	0.48582	0.287804	0.0315076	0.0357866	0.78371	0.118366
Rxrg	-2.63948	2.20804	0.000157575	0.0175173	18.1219	3.02655	2.3944	0.703522	1.6699	1.39568	7.84761	1.25637
Nov	-2.55896	0.0849116	0.000186185	0.0190044	2.93245	0.998117	1.17985	0.511652	0.0945229	0.250506	1.70347	0.28556
Clec1a	-2.52969	-1.28965	0.000364882	0.031037	0.626029	0.48296	0.659327	0.0959348	0.126031	0.0715732	0.589439	0.0978461
Galntl6	-2.47681	0.700746	9.02644e-05	0.011261	5.00823	1.09471	1.83918	0.383739	0.567137	0.465225	2.64737	0.472034
Plek2	-2.4721	-0.729866	0.00147696	0.0816912	1.38385	0.289776	1.07574	0.0959348	0.346584	0.0357866	0.916458	0.159435
Fst	-2.46523	0.374061	3.24737e-05	0.00544201	3.49258	1.57767	1.17985	0.287804	0.441107	0.393652	2.08337	0.374188
Kcnj2	-2.36454	0.223897	0.000121662	0.0142294	2.27347	1.03031	2.25559	0.479674	0.472614	0.10736	1.85313	0.353216
Grm5	-2.25287	3.39242	1.70463e-08	4.7849e-05	23.3278	9.88458	18.5653	4.79674	3.15076	2.89871	17.2592	3.6154
Ramp3	-2.24566	1.25649	2.94962e-05	0.00529847	6.1285	1.96404	3.43544	0.575609	0.882214	0.966238	3.84266	0.80802
Zbtb7c	-2.24288	-0.596125	0.00170842	0.0898836	1.71334	0.515157	0.72873	0.319783	0.252061	0.0357866	0.985743	0.202543
Cntnap5b	-2.24156	-0.462657	0.000818806	0.0555905	1.38385	0.48296	1.42276	0.351761	0.220553	0.10736	1.09652	0.226558
Reln	-2.23804	5.33951	6.78353e-06	0.00230805	132.652	31.0382	36.4365	11.0325	21.7088	9.66238	66.709	14.1345
Grik1	-2.23579	3.96032	1.10699e-07	0.000138104	41.7463	11.4944	23.4929	6.13982	4.91519	5.22484	25.5779	5.42662
Syt10	-2.21942	-0.669176	0.0017757	0.0923038	1.6145	0.547354	0.624626	0.351761	0.126031	0.10736	0.928825	0.19505
Pth2r	-2.1993	-0.83392	0.00104077	0.0638565	0.955518	1.03031	0.451119	0.223848	0.220553	0.0715732	0.812317	0.171991
Cdh9	-2.19667	2.03718	5.6254e-06	0.00203748	10.972	4.37883	4.54589	1.72683	1.10277	1.50304	6.63224	1.44421
Eya4	-2.08855	0.988503	0.000111478	0.0131755	4.34925	2.47919	2.4985	0.383739	0.630153	1.18096	3.10898	0.731616
Tox2	-2.05863	0.423157	0.000607576	0.0448807	3.22899	1.38448	1.56156	0.863413	0.283569	0.322079	2.05835	0.489687
RGD1559747	-2.05294	1.24548	0.000386455	0.0318663	5.37067	1.2557	4.54589	1.15122	0.882214	0.644158	3.72408	0.89253
Scg2	-2.04799	4.2618	6.66464e-07	0.000448714	48.8303	20.1555	23.3888	7.51489	4.37956	10.4497	30.7915	7.44804
Grm7	-2.03278	2.97094	1.10893e-05	0.00319259	16.771	8.75767	11.972	4.7008	3.15076	1.28832	12.5002	3.04663
Sntg1	-2.01579	0.873608	3.33988e-05	0.00551474	3.19604	2.67238	2.63731	0.831435	0.409599	0.858878	2.83524	0.699971
Nptx2	-1.98863	0.937758	2.4457e-05	0.00508524	2.76771	2.57579	3.53955	0.575609	0.693168	0.966238	2.96101	0.745005
Tcam1	-1.9879	-0.639402	0.00180495	0.0931554	1.25206	0.48296	1.04104	0.319783	0.189046	0.178933	0.925354	0.229254
Gabra3	-1.9875	0.690778	0.000307771	0.0282573	3.78912	1.35229	2.29029	0.831435	0.598645	0.429439	2.47723	0.619839
Pou6f2	-1.98557	-0.0822549	0.000692955	0.0494044	1.5486	0.708341	1.97798	0.351761	0.315076	0.393652	1.41164	0.353496
Nuak2	-1.98448	0.859533	0.000412296	0.0330662	4.25041	1.12691	3.01902	0.671543	0.724676	0.715732	2.79878	0.703983
Ube2q2l	-1.97394	0.592798	0.000918777	0.0592875	3.55848	0.998117	2.3597	0.319783	0.787691	0.644158	2.30543	0.583877
Prokr1	-1.96777	0.245291	0.00073828	0.051487	2.86655	0.933722	1.56156	0.319783	0.472614	0.572585	1.78728	0.454994
Foxo1	-1.92219	-0.0302538	0.001612	0.0865567	2.20758	1.1913	0.936939	0.479674	0.504122	0.143146	1.44527	0.375647
Lef1	-1.9159	-0.508105	0.000837501	0.055616	0.88962	0.965919	1.17985	0.19187	0.283569	0.322079	1.0118	0.265839
Rxfp1	-1.90227	2.0586	2.83867e-05	0.00529847	8.00658	3.41292	8.01603	2.01463	1.38634	1.78933	6.47851	1.7301
Erbb4	-1.90198	3.23389	5.6232e-06	0.00203748	20.8567	9.49821	13.8806	3.03793	5.98645	2.79135	14.7451	3.93858
Wif1	-1.8955	2.80719	2.65377e-06	0.0012955	14.5634	8.75767	9.47349	1.9187	2.96172	3.93652	10.9315	2.93898
Sema3d	-1.89204	1.29703	0.000170549	0.0180653	3.69028	2.09283	5.55223	1.1832	1.10277	0.751518	3.77844	1.01249
RGD1566380	-1.8871	2.60417	9.89322e-05	0.0122067	13.3114	3.6061	11.5209	1.9187	2.61513	3.14922	9.47944	2.56102
Pxdc1	-1.86017	0.866478	0.000847019	0.055616	4.15156	1.86744	2.25559	0.351761	1.16578	0.751518	2.7582	0.756354
Slc22a3	-1.85284	1.26348	0.00107641	0.0653291	4.97528	3.6383	2.3597	1.11924	0.346584	1.57461	3.65776	1.01348
Grhl3	-1.8381	0.774228	0.00128484	0.0736032	2.9654	1.57767	3.19253	0.7355	0.283569	1.14517	2.57853	0.721413
Nr2f2	-1.83785	1.80235	0.000146981	0.0165031	8.46787	4.86179	2.70671	1.43902	1.60689	1.43146	5.34546	1.49246
Lamc2	-1.83106	0.527057	0.00139174	0.0785246	3.42669	1.86744	1.14515	0.575609	0.409599	0.823091	2.14643	0.602766
Zbtb16	-1.81209	2.54352	1.63637e-05	0.00399416	13.1466	6.66484	7.11379	3.35772	2.0795	2.21877	8.97508	2.552
Ehd4	-1.79495	0.801147	0.000123774	0.0143271	2.86655	2.3504	2.60261	0.575609	0.882214	0.787305	2.60652	0.748376
Synpr	-1.7444	3.90909	3.01663e-05	0.00529847	35.9143	16.5816	16.622	5.56422	4.41107	10.6644	23.0393	6.87989
Klhl4	-1.73647	4.14233	6.79385e-07	0.000448714	39.5387	18.4491	23.2153	6.93928	9.83038	7.58675	27.0677	8.11881
Cbln2	-1.72045	1.23358	0.000177159	0.0182844	3.72323	2.447	4.37238	1.27913	0.976737	0.930451	3.5142	1.06211
Frmd6	-1.71978	4.32168	0.000499682	0.0384276	30.2141	10.1744	51.3928	13.8146	8.69611	5.3322	30.5938	9.28097
Diras2	-1.71975	1.07047	0.001118	0.0667705	3.36079	1.93184	4.09477	0.479674	1.32332	1.03781	3.12913	0.946935
Gad2	-1.69992	5.50515	3.87214e-05	0.00603839	116.079	35.2239	56.7715	15.3176	16.1004	32.6374	69.3581	21.3518
Sv2b	-1.6988	3.37067	2.383e-05	0.00508524	21.9769	8.08153	17.1078	5.46828	5.3563	3.68602	15.7221	4.83687
Abcc8	-1.69866	1.42944	0.00047871	0.0375871	5.37067	2.73677	3.95596	1.34309	1.6384	0.715732	4.02114	1.2324
Inhba	-1.6888	4.41589	2.89525e-07	0.000294113	43.4266	29.5571	24.4645	8.34632	8.50706	13.3842	32.4828	10.0792
Necab1	-1.67253	3.73375	3.93728e-06	0.0016548	24.3163	10.9793	25.1932	6.39565	6.27002	6.29844	20.1629	6.32137
Nell1	-1.65654	2.21553	0.000529229	0.0400543	12.1911	4.12126	4.54589	1.98265	2.58363	2.03983	6.95275	2.20204
Thsd7a	-1.6475	3.33753	1.28106e-05	0.00350822	22.6029	11.1081	11.972	4.76476	5.82891	3.97231	15.2277	4.85533
Grem2	-1.63187	3.15289	2.87245e-06	0.00134383	15.486	11.5266	13.0477	5.46828	3.96996	3.4713	13.3535	4.30318
Tmem179	-1.62319	4.87472	1.16017e-06	0.000663914	63.2619	28.9132	40.4272	12.3436	12.0989	18.609	44.2007	14.3505
Gpr22	-1.61485	3.43497	3.67469e-06	0.00165038	19.967	12.4282	16.2403	4.73278	6.86866	4.2586	16.2118	5.28668
Spock3	-1.61444	3.71665	2.49033e-06	0.00127098	23.7891	18.5457	16.8302	4.413	6.36454	8.55299	19.7217	6.44351
Sorcs3	-1.60863	2.3233	0.000219672	0.0216358	10.5436	6.60045	5.17051	1.56693	3.3083	2.43349	7.4382	2.43624
Adarb2	-1.5845	3.83166	4.72164e-05	0.00696099	32.4876	14.4566	16.8302	8.826	7.90842	4.50911	21.2581	7.08117
Unc5c	-1.57724	2.93449	0.000707727	0.0496647	18.7479	5.08718	10.2369	3.2298	5.16725	3.00607	11.3573	3.80104
Nxph1	-1.55564	5.48455	6.97029e-08	9.78281e-05	85.107	57.44	57.6044	17.9078	20.1334	30.0607	66.7171	22.7006
Rpp25	-1.55069	3.47052	4.9267e-05	0.00696099	25.173	10.6251	13.4989	6.6195	5.57685	4.61647	16.4323	5.60427
Kcnq5	-1.54419	1.86489	0.00141319	0.0793365	7.90774	3.12314	4.9623	1.05528	2.20553	2.21877	5.33106	1.82653
Lhx6	-1.53063	5.06468	6.24456e-07	0.000448714	70.4777	44.1103	34.285	14.9338	16.9511	19.6468	49.6243	17.1773
Cacng3	-1.52794	2.88464	0.00049103	0.0380226	14.9259	10.4641	7.2179	2.4943	2.74116	6.08372	10.8693	3.77306
Ptk2b	-1.52715	4.78269	6.04068e-07	0.000448714	52.5864	26.7882	42.9604	12.6314	15.5963	14.2073	40.7783	14.145
Cntn4	-1.52136	2.35337	0.00021323	0.0211871	10.4448	5.31256	6.69738	3.00596	2.86719	1.93248	7.48491	2.60188
Dcc	-1.51218	3.06075	0.000309552	0.0282573	16.0132	9.11184	11.6597	5.62817	5.16725	2.07562	12.2616	4.29035
Tmem117	-1.51174	0.63544	0.00121379	0.0702498	1.97693	2.3826	2.25559	0.895391	0.630153	0.787305	2.20504	0.770949
Cdh6	-1.49715	3.47162	4.95974e-05	0.00696099	23.9538	12.6213	12.2843	6.36367	6.49057	4.43754	16.2865	5.76393
Nrxn3	-1.49373	5.29993	1.39842e-05	0.0035685	92.3228	33.936	47.888	19.4108	24.1979	18.2154	58.0489	20.608
Sidt1	-1.49332	1.64841	0.000575144	0.0427663	5.96375	3.09094	4.54589	1.50298	1.6384	1.68197	4.53353	1.60778
Dpp10	-1.48319	3.00218	6.30156e-05	0.00822721	15.5519	7.95274	11.625	4.63685	3.59187	4.33018	11.7099	4.1863
Nefl	-1.48263	3.87918	3.21597e-05	0.00544201	30.5107	14.5532	19.6757	9.08182	5.67137	8.40985	21.5799	7.72101
Cx3cl1	-1.47361	3.37635	0.00025339	0.0243168	20	8.95085	16.5873	7.6428	5.26177	3.4713	15.1794	5.45862
Rgs6	-1.46879	2.50694	0.000531536	0.0400543	11.1697	4.8296	8.77946	3.26178	3.56036	2.11141	8.25958	2.97785
Grid2	-1.46761	1.16646	0.00120907	0.0702498	4.28336	2.47919	2.84552	1.1832	1.10277	1.18096	3.20269	1.15564
Met	-1.45663	2.13026	0.0014603	0.0811694	9.29159	4.05686	5.62163	2.04661	3.3083	1.53882	6.32336	2.29791
LOC100125362	-1.44896	4.9083	1.1826e-06	0.000663914	61.3179	33.453	36.8182	15.0298	16.9511	16.2113	43.863	16.0641
Dlgap2	-1.44162	3.23774	0.00144737	0.0808508	22.2076	8.04933	10.8268	3.54959	7.90842	3.65023	13.6946	5.03608
Arhgap20	-1.43941	2.52885	0.000827907	0.0555905	11.4662	4.05686	9.50819	3.10189	2.8987	3.22079	8.34376	3.07379
Cxcr7	-1.41575	4.21992	0.000168048	0.0179724	37.7265	20.3809	22.9376	7.19511	7.59334	15.6029	27.015	10.1305
Egfem1	-1.41219	3.0141	0.000164752	0.0179596	13.9703	8.53229	12.4578	2.97398	5.32479	4.83119	11.6535	4.37665
Ptprm	-1.40626	3.29477	0.00119982	0.0701648	23.229	10.5929	8.64066	3.2298	6.49057	6.29844	14.1542	5.3396
Map3k1	-1.39114	1.75323	0.0019656	0.0998634	7.05106	3.25193	4.06007	2.01463	2.01649	1.43146	4.78769	1.82086
Gpr61	-1.38568	2.19333	0.000697708	0.0494044	7.74299	5.92431	5.89924	1.56693	2.77267	3.14922	6.52218	2.49627
Gria1	-1.37364	5.74704	9.9776e-07	0.000622381	101.45	54.3813	76.4125	29.7718	35.068	24.7643	77.4145	29.868
Npas2	-1.37217	2.49033	0.00102913	0.0638565	11.1697	5.82771	7.04439	2.01463	3.93845	3.32815	8.01393	3.09375
Npy1r	-1.37174	4.26172	2.70923e-05	0.00529847	29.9835	30.3943	22.3477	9.30567	7.71937	14.9588	27.5752	10.6613
Cdh13	-1.35802	6.41417	2.18883e-05	0.00481887	187.677	82.5539	97.5804	34.9203	50.3492	58.2248	122.604	47.8314
Nr4a2	-1.34867	3.10548	0.00155523	0.0845934	19.4728	10.7217	6.59327	4.02926	6.39605	4.0081	12.2626	4.81114
Kit	-1.33408	4.89864	0.00110794	0.0665238	57.8253	23.7938	46.257	21.6813	21.4252	7.58675	42.6254	16.8977
Tshz3	-1.32518	5.1064	5.06853e-05	0.00702586	72.8171	28.4946	46.1529	17.1084	21.2677	20.4699	49.1549	19.6153
Arrdc3	-1.32073	5.91582	0.000509366	0.0389059	83.6243	42.6292	132.178	50.4937	28.3569	24.5854	86.1438	34.4786
Txnip	-1.31393	7.24058	2.58031e-05	0.00526759	203.789	116.136	326.922	87.1727	84.0624	88.9296	215.616	86.7216
Ryr2	-1.30135	3.8382	0.0012428	0.0715596	33.1466	11.591	16.0321	10.8726	7.4358	6.33422	20.2566	8.21421
Syt1	-1.29977	4.57773	3.15085e-05	0.00544201	44.6458	25.0173	31.96	16.3409	14.4305	10.4855	33.8744	13.7523
Brinp1	-1.29179	5.32533	5.27257e-06	0.00203748	74.9917	41.8887	53.6484	21.7452	20.606	27.3052	56.8429	23.2188
Foxp1	-1.29112	4.39845	0.000177503	0.0182844	46.4579	21.057	22.0354	11.9279	13.4538	11.2012	29.8501	12.1943
Gabra5	-1.29091	3.37157	0.000831499	0.0555905	18.715	10.5929	14.5052	4.50893	9.01118	4.36596	14.6044	5.96203
Gpr37	-1.27489	2.1165	0.000957972	0.0614635	6.02965	5.31256	6.80148	2.71815	1.98498	2.79135	6.0479	2.49816
Tal2	-1.26922	2.74027	0.000357571	0.031037	9.42338	10.7539	7.87722	3.99728	3.27679	4.36596	9.3515	3.88001
Cacna1d	-1.25721	4.27965	0.00185535	0.0946905	43.9209	14.199	23.7705	14.8379	11.8154	7.58675	27.2968	11.4133
Hist1h1d	-1.25328	6.39982	0.00024425	0.0236417	164.81	58.7601	133.08	64.4682	37.9667	47.1667	118.883	49.8672
Ina	-1.23104	6.30868	2.88865e-05	0.00529847	160.494	83.2945	89.4603	46.0487	37.5256	58.4037	111.083	47.326
Neto1	-1.22923	3.49922	0.000767852	0.0528923	22.6029	13.7805	10.8962	5.05256	7.27826	7.83726	15.7599	6.7227
Foxp2	-1.22107	4.18943	0.000642944	0.0468765	40.2306	16.7748	19.3287	10.3929	12.0359	10.3065	25.4447	10.9118
Pcsk2	-1.22	4.3586	0.000125312	0.0143571	33.4761	21.1858	31.1966	9.40161	16.1319	11.3086	28.6195	12.2807
Pygl	-1.21222	3.22948	0.00047375	0.0374596	16.5733	11.4622	11.0004	4.34904	5.98645	6.51316	13.012	5.61622
Tgfb2	-1.20467	6.5317	1.33123e-05	0.00355883	177.364	93.4044	116.111	63.1251	44.9299	59.7994	128.96	55.9514
Rgs4	-1.20186	4.9825	0.000110087	0.0131496	60.3624	31.3602	40.219	14.9658	18.2429	24.1559	43.9805	19.1216
Pcdh11x	-1.19165	4.24485	0.00176527	0.0921879	37.5288	13.8126	27.5182	15.4775	8.44405	10.5928	26.2866	11.5048
Pcdh7	-1.19079	3.76783	0.000967973	0.0617523	28.402	13.1687	14.991	8.95391	9.29475	6.51316	18.8539	8.25394
Thy1	-1.18938	4.22885	0.00184504	0.0945942	39.4069	19.0286	19.5022	8.79402	8.53857	16.8555	25.9792	11.396
Gria3	-1.18746	4.92494	0.000364664	0.031037	60.0329	28.0117	38.3451	22.8964	19.6923	12.8832	42.1299	18.4906
Gpc5	-1.18593	4.08521	0.000205791	0.0207992	31.9934	17.8695	20.6126	9.94524	9.29475	11.738	23.4918	10.326
Pfkp	-1.18195	4.88237	0.000383261	0.0318663	57.8912	24.6309	40.0455	16.6287	22.5595	14.8156	40.8559	18.0013
Brinp3	-1.18008	3.90972	0.0001043	0.0125923	24.3492	20.8317	17.1078	9.01787	8.09746	10.3781	20.7629	9.16448
Gad1	-1.1769	5.1107	6.11989e-05	0.0080906	61.5815	43.4986	38.3798	15.8612	20.7635	26.8399	47.8199	21.1549
Shroom2	-1.15677	6.57366	1.60744e-06	0.000859445	155.519	104.545	134.225	59.4156	64.8742	52.5347	131.43	58.9415
Dync1i1	-1.15626	8.22839	1.46119e-07	0.000164063	436.079	375.292	430.506	163.984	178.396	214.827	413.959	185.736
Prickle1	-1.14871	3.44159	0.000624254	0.0458113	19.5387	11.1725	13.95	6.45961	6.23851	7.44361	14.887	6.71391
Cntn6	-1.12861	3.21915	0.00099371	0.063036	16.112	9.36942	12.5966	5.24443	5.7974	6.37001	12.6927	5.80395
Rcan2	-1.10415	4.69412	6.74611e-05	0.00870637	43.196	32.0041	30.5373	14.8379	16.9196	17.4281	35.2458	16.3952
Lrrtm3	-1.10124	4.02107	0.000388821	0.0318663	28.2372	19.0608	18.8776	12.1517	8.91666	9.76974	22.0585	10.2794
Cadps	-1.09564	4.06531	0.000541504	0.0405334	29.687	16.0987	22.3824	11.8639	10.1455	9.8771	22.7227	10.6288
Gucy1a3	-1.09368	5.89558	1.3908e-05	0.0035685	95.453	66.9704	80.542	45.3771	34.8474	33.6036	80.9885	37.9427
Dlx1	-1.06666	6.19184	0.000344372	0.0304674	145.469	75.6959	75.4409	40.8042	41.8736	58.9405	98.8687	47.2061
Cpne5	-1.04992	4.1348	0.00100652	0.063135	31.598	18.7388	20.4738	10.4249	9.86189	13.921	23.6036	11.4026
Dusp6	-1.04787	6.03918	1.79839e-05	0.00420673	93.2783	72.9913	99.4196	36.9349	48.8683	42.6934	88.5631	42.8322
Gng7	-1.03695	5.84922	0.000363872	0.031037	112.356	56.1199	63.8159	32.1062	37.8407	43.266	77.4305	37.7376
Pcdh17	-1.0351	4.92222	0.000409505	0.0330662	53.1795	33.8072	35.0137	23.9197	19.8498	15.7461	40.6668	19.8385
Spon1	-1.03022	6.28103	2.18694e-05	0.00481887	101.351	86.804	124.821	56.5375	52.2712	44.4111	104.325	51.0733
Syt4	-1.02445	8.85239	2.41872e-05	0.00508524	772.092	473.301	613.591	355.726	295.951	262.172	619.661	304.617
Vsnl1	-1.00436	5.89481	0.000374983	0.0316564	100.922	64.942	72.1096	34.9522	30.3734	53.322	79.3247	39.5492
Gria4	-1.00107	5.71965	0.000280293	0.0264464	85.2059	48.0384	77.3495	41.0281	34.7529	29.4166	70.1979	35.0659
Flrt3	-0.998573	7.0313	7.22047e-05	0.00921267	206.26	118.615	197.937	87.3966	85.5432	88.7149	174.271	87.2182
Amph	-0.987947	5.4906	6.12488e-05	0.0080906	63.9209	52.7714	62.3932	28.2048	27.6322	34.4625	59.6951	30.0998
Ncald	-0.98368	7.41783	4.39219e-05	0.00666426	278.22	173.415	229.515	104.473	109.647	130.335	227.05	114.818
Plk2	-0.961587	9.25083	4.69693e-05	0.00696099	904.085	586.957	923.891	452.14	395.956	391.935	804.978	413.344
Sulf2	-0.960599	5.20852	0.000355729	0.031037	63.2289	40.7296	42.3357	25.1669	26.876	23.1181	48.7648	25.0537
Prickle2	-0.953449	6.02582	0.00155957	0.0845934	106.623	56.3775	94.5614	57.4969	45.0244	30.4544	85.8538	44.3252
Serpini1	-0.934125	6.21085	0.000296864	0.0275471	112.784	100.23	78.4599	49.5663	40.0147	62.9844	97.1581	50.8551
Rprm	-0.933182	7.41294	8.60282e-05	0.0108531	246.952	214.466	209.388	95.9987	106.275	149.051	223.602	117.108
H1f0	-0.928492	7.77503	0.0015822	0.0854083	340.428	172.835	348.055	197.146	138.35	117.022	287.106	150.839
Snx10	-0.908939	5.52871	0.000173291	0.0181842	57.2981	65.7791	57.3962	34.7604	27.7897	33.5678	60.1578	32.0393
Veph1	0.948716	5.78534	5.77837e-05	0.00781681	35.2553	36.3508	41.1906	72.6226	79.8088	65.2747	37.5989	72.5687
Slc7a3	0.995554	6.05099	2.74586e-05	0.00529847	36.4415	46.3319	49.9701	90.5944	92.1913	81.8797	44.2478	88.2218
RGD1307947	1.02358	4.29337	0.00100104	0.063135	8.69851	16.9036	13.0477	27.6932	25.4897	25.4085	12.8833	26.1971
MGC112715	1.03545	3.44675	0.000843605	0.055616	7.38055	7.37319	6.55857	15.8932	14.7771	13.0263	7.1041	14.5655
Cd48	1.06974	4.84489	0.000386977	0.0318663	16.5403	21.9264	17.0384	41.156	26.1513	49.2423	18.5017	38.8499
S1pr1	1.09419	6.72677	8.97724e-06	0.0027999	49.9505	75.6315	77.0025	158.42	126.976	147.119	67.5282	144.172
Lix1	1.12027	4.90749	1.49018e-05	0.00371816	18.7479	19.6726	18.1835	43.2346	36.3598	43.4807	18.868	41.025
Gfap	1.12422	4.55219	0.000207473	0.0207992	12.3558	11.4944	20.3003	32.7457	28.7035	34.7846	14.7169	32.0779
Fam107a	1.17708	5.21439	3.02015e-05	0.00529847	18.715	24.3412	25.1238	67.9538	40.5188	45.6995	22.7267	51.3907
Ccdc80	1.27323	3.58066	0.00031264	0.0283091	6.58978	5.34475	8.95297	20.9138	18.2114	11.3443	6.9625	16.8232
Sft2d2	1.28147	3.54388	0.000831778	0.0555905	5.56836	5.92431	8.77946	22.1609	18.0854	9.01822	6.75738	16.4215
Psmb9	1.28807	2.24274	0.000690772	0.0494044	2.8995	2.80117	2.4291	6.87532	5.13574	7.87305	2.70992	6.62804
Ifi27	1.29134	6.69676	0.000238226	0.0232591	45.8978	58.4703	76.0655	107.575	88.1584	245.925	60.1446	147.22
B2m	1.31429	5.69374	7.82243e-06	0.00250944	27.3146	30.7162	30.919	86.4372	43.2915	91.5063	29.6499	73.745
Slc2a10	1.33091	2.60475	0.00110718	0.0665238	2.40527	2.89776	4.9623	8.0905	10.9962	6.72788	3.42178	8.60485
Tfap2c	1.339	2.32357	0.000344618	0.0304674	3.22899	2.3826	2.77611	7.41895	7.93992	5.869	2.7959	7.07596
Entpd2	1.36239	5.84511	4.31316e-08	6.91831e-05	28.8303	31.1348	36.5059	80.7451	69.4743	97.8405	32.157	82.6866
Maob	1.3987	4.38807	7.23094e-06	0.00238791	7.44645	12.6213	14.3664	28.2048	32.1378	30.4544	11.4781	30.2657
Ifi35	1.43549	2.12555	0.00150121	0.0826254	1.68039	3.05874	2.22089	3.86937	5.51384	9.48344	2.32001	6.28888
Pla2g16	1.44174	3.4558	2.71208e-05	0.00529847	7.38055	5.08718	5.13581	14.1983	13.0127	20.6489	5.86785	15.9533
Lgals3bp	1.52053	2.42045	0.000101156	0.0123454	3.06425	2.25381	2.88022	5.59619	8.00294	9.94867	2.73276	7.84927
Heyl	1.5414	2.18304	0.000287708	0.0269199	1.87809	2.02843	2.94962	7.03522	8.69611	4.22282	2.28538	6.65138
RT1-CE5	1.57604	2.57874	0.000138817	0.0157438	2.14168	2.80117	3.95596	12.5355	6.52208	7.47939	2.96627	8.84565
Ddx58	1.57868	2.64401	4.93094e-05	0.00696099	2.00988	3.96027	3.33134	7.93061	9.04269	10.8433	3.1005	9.27221
C1r	1.58713	2.68856	4.92773e-05	0.00696099	2.73476	2.3504	4.47648	11.1924	7.62485	9.91288	3.18722	9.57671
Penk	1.58956	6.11421	1.00161e-05	0.00295948	44.514	31.006	28.0388	124.299	46.5998	140.82	34.5196	103.906
Aass	1.63284	1.93993	0.00171314	0.0898836	0.59308	2.89776	2.01268	7.03522	5.51384	4.5449	1.83451	5.69798
Ifi44	1.66498	2.01537	0.00103876	0.0638565	1.44975	1.60987	2.67201	3.48563	4.1275	10.5928	1.91054	6.06865
Abcb9	1.68234	1.80741	3.51009e-05	0.00563019	1.51565	1.67426	1.70037	4.95663	4.47408	6.29844	1.63009	5.24305
Hopx	1.70229	5.96778	3.22475e-08	6.03458e-05	21.7792	31.489	34.9096	104.217	58.2261	124.537	29.3926	95.6602
C1s	1.77703	2.07445	1.17496e-05	0.0032981	1.4168	1.83525	2.3597	7.51489	6.39605	5.3322	1.87058	6.41438
Dhx58	1.79695	0.805289	0.000409179	0.0330662	0.823722	0.83713	0.589924	1.98265	1.95347	3.93652	0.750259	2.62422
Lgals9	1.93996	1.75582	0.000168071	0.0179724	1.4827	0.965919	1.66567	3.32574	3.33981	9.16136	1.37143	5.27564
RT1-A1	1.96234	1.9866	1.95893e-05	0.00448874	1.44975	1.54547	1.76977	9.75337	3.93845	4.90276	1.58833	6.19819
Kcnj13	1.9902	0.3615	0.000268047	0.0255053	0.691927	0.450762	0.312313	1.98265	2.58363	1.25253	0.485001	1.9396
Rtp4	2.0485	1.92853	0.00166824	0.088354	0.955518	1.89964	1.52686	2.75013	2.01649	13.42	1.46067	6.06219
RT1-A2	2.06188	2.59189	9.97603e-06	0.00295948	2.63591	2.73677	1.52686	14.8059	4.75765	9.30451	2.29985	9.6227
Slc13a3	2.13183	1.2262	3.44951e-05	0.00561321	1.12026	0.772736	0.624626	3.00596	5.67137	2.3977	0.839208	3.69168
Mx2	2.18444	3.912	1.79195e-05	0.00420673	6.82042	4.47543	4.9276	8.63413	16.7936	48.3835	5.40782	24.6037
Irgm	2.21062	1.0225	0.00114339	0.0679256	0.658978	0.611749	0.832834	0.895391	1.95347	6.9426	0.701187	3.26382
Irf7	2.31992	1.50737	0.000490146	0.0380226	1.05436	0.901525	0.832834	1.95067	1.70141	10.3423	0.929575	4.6648
Trim47	2.35729	-0.635125	0.000808853	0.0553768	0.329489	0.193184	0.0347014	0.831435	0.598645	1.50304	0.185791	0.977705
Usp18	2.44618	2.81641	5.29353e-05	0.00724826	0.757825	2.92996	2.81082	5.85202	6.33303	23.2971	2.1662	11.8274
RGD1562726	2.64031	-0.951977	0.000162117	0.0178456	0.0658978	0.225381	0.0694029	1.05528	0.630153	0.644158	0.120227	0.776531
C3ar1	2.83716	-1.94768	0.00103079	0.0638565	0	0.0965919	0.0347014	0.351761	0.315076	0.357866	0.0437645	0.341568
Psmb8	2.9422	1.21675	3.86903e-05	0.00603839	0.29654	0.772736	0.48582	4.89267	0.756183	6.4058	0.518365	4.01822
Rsad2	3.0374	0.940098	0.00075126	0.0520688	0.0329489	0.0643946	1.11045	1.7588	3.43433	4.75961	0.402596	3.31758
Mgp	4.50278	0.0171232	3.14335e-07	0.000294113	0.164744	0.0643946	0	0.639565	1.19729	3.68602	0.0763797	1.84096
Pitx2	7.37708	-1.30283	9.73302e-09	3.64275e-05	0	0	0	0.415717	0.53563	1.10938	0	0.68691
Cacna1s	7.77735	0.786163	5.53894e-14	6.21912e-10	0	0.0321973	0	1.0233	2.99323	5.97636	0.0107324	3.33096

## Sheet: Migration related genes
	dnTCF4 vs. CTRL			Normalized counts						Average counts
GENE	LogFC	PValue	FDR	Control_1	Control_2	Control_3	dnTCF4_1	dnTCF4_2	dnTCF4_3	Control	dnTCF4
Chrna3	-5.2	0	0.0001	1.48	0.39	1.01	0.03	0	0.04	0.96	0.0233333
Mme	-3.62	0	0.0004	1.48	1.16	0.76	0.13	0	0.14	1.13333	0.09
Kcnj2	-2.36	0.0001	0.0142	2.27	1.03	2.26	0.48	0.47	0.11	1.85333	0.353333	Autism related
Grm5	-2.25	0	0	23.33	9.88	18.57	4.8	3.15	2.9	17.26	3.61667	Autism related
Reln	-2.24	0	0.0023	132.65	31.04	36.44	11.03	21.71	9.66	66.71	14.1333	Autism related
Crh	-2.09	0.0021	0.1022	2.11	1.51	0.94	0.51	0.5	0.04	1.52	0.35
Scg2	-2.05	0	0.0004	48.83	20.16	23.39	7.51	4.38	10.45	30.7933	7.44667
Grm7	-2.03	0	0.0032	16.77	8.76	11.97	4.7	3.15	1.29	12.5	3.04667	Autism related
Prokr1	-1.97	0.0007	0.0515	2.87	0.93	1.56	0.32	0.47	0.57	1.78667	0.453333
Rasd2	-1.95	0.0025	0.1153	1.65	0.55	1.25	0.51	0.22	0.14	1.15	0.29
Lef1	-1.92	0.0008	0.0556	0.89	0.97	1.18	0.19	0.28	0.32	1.01333	0.263333
Erbb4	-1.9	0	0.002	20.86	9.5	13.88	3.04	5.99	2.79	14.7467	3.94	Autism related
Rxfp1	-1.9	0	0.0053	8.01	3.41	8.02	2.01	1.39	1.79	6.48	1.73
Klhl1	-1.85	0.0026	0.1162	4.12	1.03	3.54	1.31	0.44	0.64	2.89667	0.796667
Nr2f2	-1.84	0.0001	0.0165	8.47	4.86	2.71	1.44	1.61	1.43	5.34667	1.49333
Abcc8	-1.7	0.0005	0.0376	5.37	2.74	3.96	1.34	1.64	0.72	4.02333	1.23333
Unc5c	-1.58	0.0007	0.0497	18.75	5.09	10.24	3.23	5.17	3.01	11.36	3.80333
Lhx6	-1.53	0	0.0004	70.48	44.11	34.29	14.93	16.95	19.65	49.6267	17.1767
Ptk2b	-1.53	0	0.0004	52.59	26.79	42.96	12.63	15.6	14.21	40.78	14.1467
Cntn4	-1.52	0.0002	0.0212	10.44	5.31	6.7	3.01	2.87	1.93	7.48333	2.60333	Autism related
Dcc	-1.51	0.0003	0.0283	16.01	9.11	11.66	5.63	5.17	2.08	12.26	4.29333
Nrxn3	-1.49	0	0.0036	92.32	33.94	47.89	19.41	24.2	18.22	58.05	20.61	Autism related
Ror2	-1.49	0.002	0.1021	1.68	1.74	2.15	0.54	0.82	0.61	1.85667	0.656667
Nefl	-1.48	0	0.0054	30.51	14.55	19.68	9.08	5.67	8.41	21.58	7.72	Autism related
Drd1	-1.48	0.0022	0.1063	5.54	2.93	3.68	1.02	1.1	2.22	4.05	1.44667	Autism related
Cx3cl1	-1.47	0.0003	0.0243	20	8.95	16.59	7.64	5.26	3.47	15.18	5.45667
Met	-1.46	0.0015	0.0812	9.29	4.06	5.62	2.05	3.31	1.54	6.32333	2.3	Autism related
Cxcr7	-1.42	0.0002	0.018	37.73	20.38	22.94	7.2	7.59	15.6	27.0167	10.13
Ptprm	-1.41	0.0012	0.0702	23.23	10.59	8.64	3.23	6.49	6.3	14.1533	5.34
Map3k1	-1.39	0.002	0.0999	7.05	3.25	4.06	2.01	2.02	1.43	4.78667	1.82
Npy1r	-1.37	0	0.0053	29.98	30.39	22.35	9.31	7.72	14.96	27.5733	10.6633
Npas2	-1.37	0.001	0.0639	11.17	5.83	7.04	2.01	3.94	3.33	8.01333	3.09333	Autism related
Cdh13	-1.36	0	0.0048	187.68	82.55	97.58	34.92	50.35	58.22	122.603	47.83
Nr4a2	-1.35	0.0016	0.0846	19.47	10.72	6.59	4.03	6.4	4.01	12.26	4.81333
Kit	-1.33	0.0011	0.0665	57.83	23.79	46.26	21.68	21.43	7.59	42.6267	16.9	Autism related
Calb1	-1.33	0.0026	0.117	27.64	20.57	12.49	4.03	6.21	13.89	20.2333	8.04333
Arrdc3	-1.32	0.0005	0.0389	83.62	42.63	132.18	50.49	28.36	24.59	86.1433	34.48
Foxp1	-1.29	0.0002	0.0183	46.46	21.06	22.04	11.93	13.45	11.2	29.8533	12.1933	Autism related
Gpr37	-1.27	0.001	0.0615	6.03	5.31	6.8	2.72	1.98	2.79	6.04667	2.49667	Autism related
Cacna1d	-1.26	0.0019	0.0947	43.92	14.2	23.77	14.84	11.82	7.59	27.2967	11.4167	Autism related
Foxp2	-1.22	0.0006	0.0469	40.23	16.77	19.33	10.39	12.04	10.31	25.4433	10.9133	Autism related
Tgfb2	-1.2	0	0.0036	177.36	93.4	116.11	63.13	44.93	59.8	128.957	55.9533
Dlx5	-1.2	0.0027	0.1174	50.25	32.13	25.19	8.99	11.69	26.23	35.8567	15.6367
Thy1	-1.19	0.0018	0.0946	39.41	19.03	19.5	8.79	8.54	16.86	25.98	11.3967
Gad1	-1.18	0.0001	0.0081	61.58	43.5	38.38	15.86	20.76	26.84	47.82	21.1533	Autism related
Shroom2	-1.16	0	0.0009	155.52	104.54	134.23	59.42	64.87	52.53	131.43	58.94
Cntn6	-1.13	0.001	0.063	16.11	9.37	12.6	5.24	5.8	6.37	12.6933	5.80333	Autism related
Rcan2	-1.1	0.0001	0.0087	43.2	32	30.54	14.84	16.92	17.43	35.2467	16.3967
Bcl11b	-1.08	0.0027	0.1172	57.59	23.09	27.07	13.75	15.41	21.65	35.9167	16.9367
Gng7	-1.04	0.0004	0.031	112.36	56.12	63.82	32.11	37.84	43.27	77.4333	37.74
Vcan	-1.01	0.0022	0.1043	80.4	36.9	55.38	34.34	33.15	18.5	57.56	28.6633
Flrt3	-1	0.0001	0.0092	206.26	118.61	197.94	87.4	85.54	88.71	174.27	87.2167
Atp1b1	-0.95	0.0025	0.1148	169.39	64.78	109.66	57.72	70.67	49.71	114.61	59.3667
H1f0	-0.93	0.0016	0.0854	340.43	172.84	348.06	197.15	138.35	117.02	287.11	150.84
Cd48	1.07	0.0004	0.0319	16.54	21.93	17.04	41.16	26.15	49.24	18.5033	38.85
Pdgfrb	1.07	0.002	0.1021	16.01	9.47	16.93	32.36	38.5	18.14	14.1367	29.6667
S1pr1	1.09	0	0.0028	49.95	75.63	77	158.42	126.98	147.12	67.5267	144.173
Tfap2c	1.34	0.0003	0.0305	3.23	2.38	2.78	7.42	7.94	5.87	2.79667	7.07667
Ddx58	1.58	0	0.007	2.01	3.96	3.33	7.93	9.04	10.84	3.1	9.27
Penk	1.59	0	0.003	44.51	31.01	28.04	124.3	46.6	140.82	34.52	103.907
Kcnj13	1.99	0.0003	0.0255	0.69	0.45	0.31	1.98	2.58	1.25	0.483333	1.93667
Spp1	2	0.0021	0.1029	0.26	0.64	0.1	0.9	1.35	1.86	0.333333	1.37
C3ar1	2.84	0.001	0.0639	0	0.1	0.03	0.35	0.32	0.36	0.0433333	0.343333
Pitx2	7.38	0	0	0	0	0	0.42	0.54	1.11	0	0.69
Cacna1s	7.78	0	0	0	0.03	0	1.02	2.99	5.98	0.01	3.33
